# Supplementary material for: Subfunctionalization reduces the fitness cost of gene duplication in humans by buffering dosage imbalances
Source: BMC Genomics. 2011 Dec 14;12:604. doi: 10.1186/1471-2164-12-604 (PMC3280233; doi:10.1186/1471-2164-12-604)
Supplement: Additional file 1 — Non-singleton gene families in yeast, worm, fly and human with coding regions able to sustain free subunits with ordered structure. [file 1471-2164-12-604-S1.XLS]

## Sheet: S. cerevisiae
Pfamid	<h>	Ks.<n>
RNase_PH_C	1	39.3785
DEAD	0.999137	35.7213
tRNA-synt_2	0.998624	36.8395
COX5A	0.99861	15.3551
ATP-synt_DE_N	0.998384	35.5687
Cpn60_TCP1	0.998262	54.14
Pkinase	0.998227	26.8841
Anticodon_1	0.997604	34.5267
Peptidase_M16	0.997362	23.432
Fer2	0.997115	27.6308
PFK	0.996251	33.9666
Histone	0.995509	27.12
Acid_phosphat_A	0.995074	38.4272
RNA_pol_Rpb1_5	0.993761	38.6622
Clat_adaptor_s	0.993445	40.7746
Ras	0.992218	48.3289
GDI	0.992159	36.8871
RNA_pol_Rpb2_2	0.992118	35.3029
Helicase_C	0.992073	34.7169
Cpn60_TCP1	0.992043	28.9315
ATP-synt_ab	0.992	40.7543
Cytochrom_C1	0.991753	38.001
WD40	0.990825	18.8885
Pkinase	0.990718	41.1495
Cpn60_TCP1	0.990641	49.95
MMR_HSR1	0.989981	38.4136
IBN_N	0.989935	33.675
WD40	0.98991	38.5783
Ribosomal_S3_C	0.989168	35.4132
DEAD	0.988789	34.7336
ATP-synt_ab	0.988584	22.2131
Ras	0.988583	40.0975
RNA_pol_Rpb2_2	0.988434	40.4029
GTP_EFTU_D2	0.988332	27.9128
DJ-1_PfpI	0.988297	40.9398
Pyr_redox	0.988091	2.27912
RNA_pol_Rpb1_5	0.987615	31.9
WD40	0.986941	38.0374
COX5B	0.986845	33.1203
Pkinase	0.986405	43.6972
RNase_PH_C	0.985743	47.8773
RRM_1	0.985622	41.2661
RNA_pol_Rpb1_5	0.985564	15.5585
WD40	0.985267	35.934
RNase_PH_C	0.98486	33.2897
Biotin_carb_C	0.984811	24.1061
HEAT	0.984376	57.18
HEAT	0.984356	40.2254
Pkinase	0.983893	36.1633
Pribosyltran	0.983777	25.7641
WD40	0.983723	39.5864
Cpn60_TCP1	0.98368	39.9215
FKBP_C	0.983506	36.9399
AAA	0.983451	40.3237
UCR_14kD	0.983155	36.244
Pkinase	0.982997	26.6124
TBP	0.98299	35.3428
Synaptobrevin	0.98216	36.8718
Histone	0.981873	15.4796
Ras	0.981615	38.7008
AAA	0.98063	41.0679
AAA	0.980252	37.4937
AAA	0.979156	42.1339
Pkinase	0.978629	36.3679
MMR_HSR1	0.978599	48.8
RRM_1	0.978126	55.28
ATP-synt	0.977625	38.0938
UCR_14kD	0.976742	49.408
WD40	0.976525	35.9411
Cpn60_TCP1	0.976047	37.7907
SH3_1	0.97573	39.2822
Pkinase	0.975598	31.0387
Peptidase_M16	0.975598	48.706
SH3_1	0.974744	42.4192
Spermine_synth	0.974658	36.1228
Ribosomal_L11	0.974647	37.8908
RRM_1	0.974198	37.4489
Cpn60_TCP1	0.973962	12.8019
AAA	0.971973	41.4245
RNA_pol_Rpb2_2	0.971792	28.0452
WD40	0.971637	36.4417
UQ_con	0.971256	40.8883
WD40	0.970851	39.4512
Pkinase	0.970551	37.7904
Ribosomal_L7Ae	0.970537	92.34
MMR_HSR1	0.97037	41.4622
Pkinase	0.970107	41.279
IMPDH	0.969877	39.3279
Aldo_ket_red	0.969177	41.4954
WD40	0.968071	51.2625
ATP-synt	0.967889	39.2895
Nop	0.967368	35.1089
ATP-synt	0.966833	9.333
Ribosomal_S10	0.966067	57.16
TPR_1	0.965981	20.9835
TFIIS_C	0.965966	37.418
Ribosomal_S5	0.964946	38.0768
Histone	0.964859	48.9705
Cpn60_TCP1	0.964791	39.5946
AAA	0.964572	29.5554
HSP90	0.964558	40.9511
S-AdoMet_synt_M	0.964081	35.2149
Ribosomal_L22	0.963915	27.3806
zf-C2H2	0.962711	22.5954
Cpn60_TCP1	0.962117	38.8493
Ras	0.961534	41.6797
HECT	0.961263	37.617
Pkinase	0.961089	38.6953
Cpn60_TCP1	0.96102	41.8531
Ras	0.960161	43.5943
WD40	0.959821	33.8204
AAA	0.959643	91.7
WD40	0.959241	37.8328
WD40	0.95876	27.0118
PH	0.958564	32.1323
WD40	0.958365	51.1531
Flavoprotein	0.958254	20.9738
Histone	0.957897	37.8994
Pkinase	0.957432	28.498
WD40	0.957362	7.22399
Pkinase	0.957164	41.7989
TPP_enzyme_M	0.956911	33.0951
Histone	0.956077	14.816
Histone	0.955057	37.4806
TFIIB	0.954431	36.0058
Cpn60_TCP1	0.954206	57.1
NTP_transf_2	0.954115	42.2457
AAA	0.954053	38.5025
Ribosomal_L24e	0.953571	39.8161
Ribosomal_S2	0.953203	39.3049
Ribosomal_S10	0.95257	38.0543
Pkinase	0.952265	30.0205
Helicase_C	0.951835	38.9806
Ras	0.95131	41.6806
Ribosomal_L5	0.951029	43.3861
Cpn60_TCP1	0.950819	44.1736
Aminotran_4	0.950772	38.8545
Ribosomal_S17	0.949622	74.17
IMPDH	0.948918	22.1603
Ras	0.948722	44.5976
Ras	0.946936	38.4443
FHA	0.946696	31.6928
Pkinase	0.946487	40.2101
Ribosomal_S7	0.946109	49.7369
RNA_pol_Rpb1_5	0.945884	39.5529
Ribosomal_S4	0.945705	39.295
WD40	0.945035	39.3416
WD40	0.944594	43.1213
Ribosomal_L14	0.944273	45.1957
Synaptobrevin	0.944087	41.6955
WD40	0.943887	42.8692
Histone	0.943786	40.3365
UcrQ	0.9433	31.5447
RRM_1	0.943156	45.6386
efhand	0.942934	40.5094
COX6B	0.942246	40.2914
WD40	0.940982	36.527
UcrQ	0.940795	12.6882
SIS	0.940602	43.7112
SH3_1	0.940396	55.4
tRNA-synt_2b	0.939802	43.8146
Ribosomal_L18p	0.938986	16.9119
DEAD	0.938006	40.5757
Ribosomal_S10	0.937954	36.0111
RNA_pol_Rpb1_5	0.937496	42.9981
Cpn60_TCP1	0.936013	31.4276
Y_phosphatase2	0.935639	41.6781
AAA	0.935622	43.4214
RNA_pol_Rpb8	0.934584	40.5454
UcrQ	0.934173	39.7244
WD40	0.93403	23.5099
Cyclin_C	0.933795	44.4827
RNase_PH	0.933777	77.4
AAA	0.933427	44.0835
WD40	0.932879	41.8743
Biotin_carb_C	0.932341	36.4907
Pkinase	0.932032	34.3451
SH3_1	0.932031	43.4452
WD40	0.93168	31.4205
Syntaxin	0.931305	42.8128
Ribosomal_S3_C	0.931245	48.0829
AAA	0.930358	44.0634
RRM_1	0.929893	46.8634
Ribonuc_red_sm	0.929859	42.5106
Pkinase	0.928847	51.6
WD40	0.928318	42.0466
AAA	0.928216	45.9751
Pribosyltran	0.928075	47.3449
WD40	0.927593	43.6265
Ras	0.927002	41.9168
WD40	0.9264	42.4155
Cpn60_TCP1	0.926301	56.674
Ribosomal_S8	0.926005	42.707
Ras	0.925476	43.5286
RNA_pol_Rpb6	0.925101	47.8558
Ribosomal_S2	0.924702	44.9098
WD40	0.924295	45.16
Tubulin_C	0.924277	42.0276
WD40	0.92352	44.3128
Pkinase	0.923227	43.4316
WD40	0.922677	43.9405
PBD	0.922358	48.0985
TPR_1	0.922171	44.3504
Arf	0.921643	26.1686
RNA_pol_Rpb2_2	0.921545	46.0507
UcrQ	0.920727	44.6291
Pyr_redox	0.920204	41.9257
Ribosomal_L37e	0.920083	42.4257
Actin	0.919877	50.7609
WD40	0.918228	26.5411
Pkinase	0.917851	32.823
AAA	0.91779	40.6423
FHA	0.914288	43.3613
Anticodon_1	0.914048	15.4341
Ras	0.913843	55.6153
Pkinase	0.913479	59.6
WD40	0.912257	43.6075
RNase_PH	0.911644	44.5967
RNA_pol_Rpb7_N	0.910977	43.2928
Ras	0.91069	43.1716
WD40	0.910524	47.975
Ribosomal_L37e	0.910482	54.5645
Ras	0.909755	44.4144
DEAD	0.909618	71.2
WD40	0.908601	48.4632
Pkinase	0.908556	45.8635
WD40	0.907678	43.3925
UBACT	0.907676	39.9779
RNA_pol_Rpb7_N	0.906505	47.2872
RRM_1	0.906347	17.3364
IBN_N	0.905989	23.0585
DEAD	0.905429	48.4498
AAA	0.903786	45.3677
ABC_tran	0.90293	44.3763
Pkinase	0.902068	45.143
Pkinase	0.901866	44.2166
Pkinase	0.901471	44.4655
AAA	0.89979	51.9834
Pkinase	0.897111	46.8881
WD40	0.897075	49.1264
Cpn60_TCP1	0.895846	15.2078
Ank	0.895789	46.2071
ubiquitin	0.895573	43.8892
Pkinase	0.895041	45.2499
Ribosomal_L5	0.894192	34.0382
Ras	0.893419	16.1516
Pkinase	0.891479	43.2221
SRP_SPB	0.891301	49.3286
DEAD	0.891186	47.5611
WD40	0.889804	44.6606
IMPDH	0.889446	47.8653
Rho_GDI	0.88725	47.2272
IMPDH	0.886998	30.4668
RNA_pol_Rpb6	0.886349	37.5864
Tubulin	0.885405	59.05
Ras	0.884919	45.9424
Cpn60_TCP1	0.884595	26.5444
Helicase_C	0.8845	39.1938
Ribosomal_S3_C	0.884411	48.2959
Cyclin_C	0.883462	29
Ribosomal_L3	0.882508	41.2748
RRM_1	0.881655	55.1731
Ribosomal_S13	0.88103	47.1815
DEAD	0.880712	51.5914
Zn_clus	0.880598	36.008
WD40	0.880313	48.0328
RRM_1	0.880169	40.4808
HEAT	0.879602	46.8573
AAA	0.878862	49.1031
RNase_PH_C	0.878738	48.1612
WD40	0.878528	46.6332
RhoGAP	0.878085	48.0624
AAA	0.878046	47.8867
RRM_1	0.87785	45.5593
Ribosomal_L3	0.877718	48.9504
RRM_1	0.876822	15.636
DEAD	0.876204	47.3424
RNase_PH	0.875495	49.7495
THF_DHG_CYH	0.875219	44.5203
RNA_pol_Rpb6	0.87501	46.7203
Pkinase	0.874887	47.8142
Pkinase	0.874855	52.934
Pkinase	0.874547	48.9329
ubiquitin	0.874128	51.5625
Oxidored_FMN	0.874074	49.5271
GDI	0.873726	48.6151
MutS_II	0.872923	50.7248
ubiquitin	0.872117	51.9329
Ribosomal_L37e	0.871685	53.4338
Helicase_C	0.870772	46.9173
AAA	0.870757	47.2714
Pribosyltran	0.870393	53.3068
Histone	0.868891	50.7
Nucleoporin2	0.868491	48.4626
Ras	0.867367	51.2656
Ribosomal_S7	0.867203	50.5583
Ras	0.866514	50.9329
Pkinase	0.866422	50.9691
WD40	0.866038	53.8096
Ribosomal_L39	0.866035	23.7061
IBN_N	0.865732	53.8093
Fibrillarin	0.863845	49.4885
RhoGAP	0.863787	52.4816
Helicase_C	0.863572	54.138
Ribosomal_L4	0.861031	51.9296
Ribosomal_L7Ae	0.860709	48.8024
Pkinase	0.860702	48.6912
Biotin_carb_C	0.860675	47.5411
WD40	0.858757	62.2562
Pkinase	0.858308	53.3302
WD40	0.857011	53.3176
Pkinase	0.85679	51.177
MutS_II	0.855847	49.526
Pkinase	0.854405	53.9999
Pkinase	0.854117	53.1811
Fibrillarin	0.853136	27.9
ubiquitin	0.853126	52.6874
Helicase_C	0.851581	58.383
Helicase_C	0.850508	44.4716
Pkinase	0.847249	55.2258
Ribosomal_S9	0.846776	50.0969
FKBP_C	0.846532	50.0502
Histone	0.843231	51.4257
FKBP_C	0.842227	34.3737
Metallophos	0.841822	55.8558
WD40	0.841692	48.2618
Cpn60_TCP1	0.841624	45.117
WD40	0.839888	50.8263
DEAD	0.839153	35.7893
RNA_pol_N	0.839026	51.8326
Cyclin_C	0.838049	56.2383
WD40	0.836662	45.2104
RRM_1	0.836511	46.7323
SH3_1	0.836442	48.5999
Y_phosphatase2	0.835909	40.5825
Ras	0.835343	50.9794
Ribosomal_S3_C	0.835031	54.4182
MIF4G	0.833289	53.8591
RNA_pol_Rpb8	0.832855	62.0032
UCH	0.832449	24.2016
Ribosomal_L37e	0.832205	52.2978
Helicase_C	0.831852	51.2694
DEAD	0.831284	41.0598
RNA_pol_Rpb7_N	0.830888	28.3
RRM_1	0.830538	63.6055
Pkinase	0.8293	47.6467
WD40	0.828189	55.0632
AAA	0.827579	54.1702
Ribosomal_S2	0.827368	56.8054
HSP90	0.827354	54.5638
Pkinase	0.826993	54.7461
Ras	0.825247	54.6533
GDI	0.825018	22.3179
RRM_1	0.824839	53.7603
Ras	0.8245	52.035
Helicase_C	0.823975	54.4022
Helicase_C	0.823898	52.9589
GATase	0.820365	53.0639
Helicase_C	0.817925	41.2617
Myosin_head	0.815898	52.9662
Pkinase	0.815489	54.0635
V-SNARE	0.815016	51.2358
Pkinase	0.814727	53.8304
Ribosomal_L6	0.813837	53.3524
Ribosomal_S8	0.812469	55.8138
DEAD	0.811868	53.2716
Adap_comp_sub	0.811506	56.7909
Histone	0.81076	55.3926
Ras	0.810374	58.4769
Cyclin_N	0.810323	31.0712
Ribosomal_L3	0.810263	51.893
UCR_TM	0.807174	58.4145
Vps36	0.806519	53.8395
RNA_pol_N	0.806305	53.9326
Pkinase	0.806187	52.2536
SH3_1	0.805578	55.0002
RNA_pol_Rpb6	0.805322	54.0392
Pkinase	0.804784	57.3429
RNA_pol_A_bac	0.804347	54.0106
Histone	0.803956	56.8831
RRM_1	0.803625	55.2262
efhand	0.803526	91.7
GDI	0.80319	56.186
Ribosomal_L4	0.800643	65.7946
Pkinase	0.799892	49.8081
Pribosyltran	0.799252	59.4066
WD40	0.796806	64.0903
Cyclin_C	0.79665	63.222
Pribosyltran	0.796363	54.8503
Peptidase_M16	0.796173	55.8564
Pkinase	0.795863	31.2431
WD40	0.795628	59.6308
IMPDH	0.795524	59.7498
Adap_comp_sub	0.79499	65.3607
TPR_1	0.794295	55.0358
RNA_pol_Rpb1_5	0.793688	49.9687
RNase_PH_C	0.79347	60.2175
Cpn60_TCP1	0.79233	62.4991
IF-2B	0.791658	56.911
Ribosomal_S9	0.791059	56.8716
AAA	0.790946	60.7285
SRF-TF	0.79001	57.3192
TAF	0.789939	67.3492
Ras	0.788934	58.4396
WD40	0.788844	55.7132
Clat_adaptor_s	0.787481	57.75
RRM_1	0.787366	58.7812
Helicase_C	0.786438	65.5482
PPTA	0.784967	55.9331
HSP90	0.784718	59.1956
Aminotran_1_2	0.784645	56.3236
DEAD	0.783739	56.5219
Transketolase_C	0.783547	56.668
Pkinase	0.783251	56.7911
Pkinase	0.783015	56.5927
Pro_isomerase	0.7793	34.6113
WD40	0.779151	58.8129
Ribosomal_S3_C	0.778927	58.9211
Nucleoporin2	0.778862	59.8672
Pkinase	0.778703	57.4107
Cpn60_TCP1	0.778632	60.2499
Syntaxin	0.778342	71.3501
Ribosomal_L15e	0.776914	57.989
SMC_N	0.774573	91.1
Pkinase	0.774153	57.4566
AAA	0.773713	62.6082
Cpn60_TCP1	0.773286	62.3403
Ras	0.772631	57.3575
Ras	0.772297	54.4888
RNase_PH_C	0.772263	57.499
UCR_TM	0.771727	45.7103
BAH	0.771278	71.5423
Pkinase	0.771044	51.0854
dCMP_cyt_deam_1	0.767019	63.3801
HSP70	0.764542	67.7672
Pkinase	0.764194	59.7425
RRM_1	0.763328	59.0259
Glyco_transf_20	0.762763	50.8912
RNase_PH_C	0.76272	61.037
Synaptobrevin	0.762164	57.378
UBA	0.761197	63.7755
Adap_comp_sub	0.761005	59.5445
UcrQ	0.759396	26.2076
GST_C	0.758235	56.0598
Arm	0.755497	66.2158
Ribosomal_L15e	0.754191	60.9469
Ribosomal_L7Ae	0.753253	61.7851
UCR_TM	0.752412	31.5546
Pkinase	0.752095	64.2706
RRM_1	0.750694	59.4441
efhand	0.749901	59.3705
Ribosomal_L7Ae	0.748228	60.78
Cpn60_TCP1	0.748198	52.1557
Cyclin_C	0.747867	64.0575
RNA_pol_Rpb2_2	0.747652	61.9579
Helicase_C	0.746813	56.2192
Lon_C	0.74631	50.3891
AAA	0.743146	59.3997
Ribosomal_L4	0.7424	56.4202
DEAD	0.741622	65.2286
DNA_mis_repair	0.741198	64.2861
HEAT	0.740553	64.7748
Ras	0.740531	64.9609
Pkinase	0.737008	54.06
RNA_pol_Rpb1_5	0.73618	64.4827
ATP-synt_C	0.734906	61.0936
WD40	0.730017	53.161
HEAT	0.729944	55.8042
WD40	0.729932	55.7364
Pkinase	0.729772	57.8559
Ribosomal_L5	0.72891	55.5538
RRM_1	0.728646	61.2262
WD40	0.72823	48.4902
Tubulin	0.72786	66.4235
HSF_DNA-bind	0.727138	63.3238
SH3_1	0.726999	67.7708
Ribosomal_L3	0.726708	62.7883
tRNA-synt_1c_C	0.726572	40.2337
TPR_1	0.726114	53.7962
WD40	0.726078	64.3983
efhand	0.724906	61.8646
IBN_N	0.72472	58.8196
Transketolase_C	0.724083	55.7288
Adaptin_N	0.723601	62.1832
Pkinase	0.722664	75.5566
Pkinase	0.720943	67.0143
Helicase_C	0.720361	33.1837
Pkinase	0.719091	62.8443
Ribosomal_S7	0.711425	78.0463
ubiquitin	0.71083	69.3463
Ras	0.710715	62.0654
WD40	0.709934	67.2207
Synaptobrevin	0.709792	65.7977
Histone	0.709182	67.5227
AAA	0.709103	64.5314
Pkinase	0.708532	49.4055
ETF	0.708236	66.9042
GDI	0.706647	64.3057
Pribosyltran	0.703824	64.8556
Pkinase	0.700462	65.3975
Ribosomal_L3	0.700188	67.175
SMC_N	0.700083	69.3561
RNA_pol_Rpb1_5	0.698157	64.3372
Ribosomal_S2	0.698013	66.7501
HSP90	0.697968	58.8471
Histone	0.696026	69.2718
RNA_pol_A_bac	0.694931	69.4845
RNA_pol_Rpb2_2	0.692328	62.6054
IQ	0.689472	66.8859
WD40	0.688498	35.8366
Ras	0.688337	66.8294
Pkinase	0.685075	65.7811
RNA_POL_M_15KD	0.684414	54.1924
Histone	0.680508	71.181
Ribosomal_S4	0.677249	72.6694
HSP70	0.676823	59.9024
Pkinase	0.675778	53.9894
TPR_1	0.674399	67.2499
Pkinase	0.672966	64.205
AAA	0.672759	92.5
WD40	0.672635	66.7163
RRM_1	0.671698	61.0267
Helicase_C	0.671284	63.5037
RNA_pol_Rpb2_2	0.670949	68.9657
UQ_con	0.670764	71.2719
Nucleoporin2	0.670619	68.3205
Pkinase	0.669552	75.6374
Adap_comp_sub	0.669262	75.4208
WD40	0.668804	67.1975
TRAPP_Bet3	0.667936	51.34
WD40	0.665675	70.3951
FKBP_C	0.664245	58.6846
WD40	0.662975	68.0413
RNA_pol_Rpb2_2	0.660244	69.1683
Pkinase	0.658916	67.9736
Ras	0.658439	70.3179
GDI	0.658278	69.3047
WD40	0.656968	65.024
WD40	0.656327	68.7025
Aldedh	0.656159	69.5805
RNA_pol_A_bac	0.656004	52.8019
AAA	0.655724	68.4699
Histone	0.655653	71.3729
WD40	0.655443	57.9613
WD40	0.654044	72.0894
AAA	0.654025	77.6063
WD40	0.653242	69.8547
IMPDH	0.651511	72.2685
Ribosomal_L18p	0.650799	73.0546
EFG_C	0.650356	68.7779
WD40	0.647167	70.7714
RNA_pol_Rpb2_2	0.647027	71.0575
ABC_tran	0.646481	81.911
WD40	0.644356	65.1293
RNA_pol_Rpb2_2	0.642941	72.4863
Histone	0.642783	58.078
WD40	0.64266	69.5343
Ribosomal_S5	0.641964	73.98
Pkinase	0.641224	69.6719
Cpn60_TCP1	0.640946	71.6159
RNA_pol_Rpb2_2	0.63816	73.1528
HEAT	0.630457	72.4428
Pkinase	0.628379	74.5698
TPR_1	0.62573	71.1429
WD40	0.620895	74.2567
RNA_pol_Rpb2_2	0.620246	73.9959
RNA_pol_Rpb2_2	0.617025	72.5171
Pkinase	0.616885	52.71
Pkinase	0.614515	103.2
Vps36	0.613129	74.4274
WD40	0.612888	71.3494
WD40	0.607896	74.9797
Ras	0.607176	81.8183
Kinesin	0.607061	69.5992
Helicase_C	0.607061	72.6845
Gp_dh_N	0.606735	73.8773
WD40	0.604433	77.3542
WD40	0.601252	71.221
TPR_1	0.600253	73.1688
HEAT	0.596593	78.8944
WD40	0.595018	78.8594
Pkinase	0.594801	76.7654
Ribosomal_S8	0.593338	77.9955
Pkinase	0.591757	78.0181
RRM_1	0.586956	85.1333
DEAD	0.586293	77.9062
Pkinase	0.586122	75.0306
Ribosomal_S4	0.585092	74.925
Ras	0.580289	76.1416
WD40	0.58017	72.8786
Syntaxin	0.579921	75.8684
Adap_comp_sub	0.579405	79.1053
WD40	0.578664	52.1173
IF-2B	0.577334	76.1618
HSP90	0.576729	69.2213
Histone	0.575934	71.1405
RRM_1	0.57574	79.8665
Ras	0.575245	76.651
Pkinase	0.573862	80.1565
UQ_con	0.573692	75.5211
Histone	0.573347	79.251
efhand	0.572261	71.6291
WD40	0.572084	76.7003
Ribosomal_S8	0.569346	47.3868
ThiF	0.569287	64.7958
Pkinase	0.569092	76.9484
RRM_1	0.568849	50.7
SH3_1	0.56497	83.3831
Helicase_C	0.564888	72.5949
Pkinase	0.563674	65.394
WD40	0.56277	76.4188
WD40	0.560483	79.1416
AICARFT_IMPCHas	0.5595	50.0162
Pkinase	0.551949	46.6209
Ras	0.547461	79.5945
WD40	0.547343	73.5383
Pkinase	0.545672	34.8
B5	0.545238	72.1473
IBN_N	0.544464	77.9939
Ribosomal_L15e	0.540186	81.3047
Ank	0.539966	74.1642
Pkinase	0.538434	93.238
Pkinase	0.537221	79.032
ubiquitin	0.536821	83.2014
Histone	0.536802	76.5641
Pkinase	0.531995	68.2393
Pkinase	0.526696	58.1615
efhand	0.526685	81.8576
Helicase_C	0.525941	80.6838
UBACT	0.524934	80.042
Pkinase	0.524304	74.1236
14-3-3	0.522971	79.8168
HSP90	0.521558	79.0012
NAD_kinase	0.519705	81.8064
Histone	0.518658	81.837
Pkinase	0.518491	55.4693
HEAT	0.517172	78.1961
Pkinase	0.516551	56.622
Helicase_C	0.51525	80.4163
Pkinase	0.514745	70.519
RNA_pol_A_bac	0.512074	72.3213
Ribosomal_L7Ae	0.510838	32.78
RNA_pol_Rpb1_5	0.508164	88.6417
Pkinase	0.508049	81.6993
AAA	0.507822	81.0407
Pkinase	0.504873	89.6092
Pkinase	0.504311	56.7
GDI	0.502554	86.1575
SH3_1	0.4989	84.7822
Ras	0.497654	86.3242
Syntaxin	0.497644	86.1146
FHA	0.492914	82.2569
Ank	0.491464	83.9644
Pkinase	0.490969	83.4724
HMA	0.489672	37.94
Pkinase	0.488655	88.547
UQ_con	0.48615	80.6024
GDI	0.485246	77.9386
Pkinase	0.481963	98.6357
zf-C3HC4	0.480683	84.255
Ras	0.48026	82.029
Pkinase	0.478956	87.2371
FKBP_C	0.477924	62.1336
Ras	0.476772	87.9176
Pkinase	0.476678	85.93
SH3_1	0.47291	64.4419
Pkinase	0.470697	87.4862
Ribosomal_L3	0.468926	50.03
UQ_con	0.467637	31.7
DEAD	0.466379	84.4064
Kinesin	0.465996	88.0098
AAA	0.46573	86.4904
HEAT	0.457701	88.193
RNA_pol_Rpb1_5	0.457532	86.0699
Pkinase	0.451944	88.3015
Actin	0.4518	88.5753
Pkinase	0.451694	86.0736
Pkinase	0.449348	86.256
E3_binding	0.44346	86.4154
CK_II_beta	0.442641	73.8977
Histone	0.44163	88.8067
WD40	0.439367	86.6689
Glyco_transf_20	0.438775	88.242
efhand	0.436107	86.833
Pkinase	0.434879	95.3029
GDI	0.432649	51.8
Ras	0.430154	101.202
Pkinase	0.42676	90.8156
Arf	0.426547	88.0414
HEAT	0.425811	90.8646
EF1_GNE	0.423258	55.09
Pkinase	0.423208	92.5029
Ras	0.42246	80.6743
HEAT	0.4207	88.1746
Pkinase	0.417764	86.2789
Ribosomal_L15e	0.417573	89.6538
ESCRT-II	0.417197	95.7058
IBN_N	0.41541	105.628
Ribosomal_L15e	0.41474	88.7825
Ras	0.41444	92.381
AAA	0.414329	89.0558
WD40	0.414112	89.5303
AAA	0.413959	89.2674
Cyclin_C	0.412017	100.024
HEAT	0.411344	92.0864
Synaptobrevin	0.408308	90.7554
Ras	0.407776	91.2298
Pkinase	0.407242	91.4065
Pkinase	0.405256	88.3821
HMA	0.403938	101.14
GATase	0.403519	91.2644
HEAT	0.401842	71.1737
Rad21_Rec8	0.401748	92.9804
Hydrolase	0.400473	92.134
Ribosomal_S8	0.400351	102.152
Pkinase	0.397696	51.66
RNA_pol_Rpb1_5	0.397226	96.2519
Biotin_carb_C	0.393984	91.7656
Ras	0.392364	90.8049
HSF_DNA-bind	0.390288	30.7
Actin	0.38815	122.71
GDI	0.386878	86.6523
Ribosomal_S2	0.385697	90.6283
WD40	0.383517	90.8082
Actin	0.382698	92.7293
HEAT	0.378018	57.08
Actin	0.377826	91.7908
Pkinase	0.377059	94.5655
SMC_N	0.376711	66.1172
HEAT	0.374443	92.8285
Skp1_POZ	0.373611	72.0877
Kinesin	0.372429	103.05
Pkinase	0.371792	93.3883
HSP90	0.370347	95.7852
Ras	0.36879	79.3447
ubiquitin	0.367294	72.7413
Helicase_C	0.366279	87.4192
Biotin_carb_C	0.365545	91.4605
SH3_1	0.365029	101.807
Pkinase	0.363331	94.0271
Kinesin	0.363043	94.0997
Cyclin_C	0.362478	100.896
Ribosomal_L3	0.359626	113.14
HSP90	0.356555	62.78
Histone	0.356262	94.3353
Pkinase	0.355349	92.5046
UQ_con	0.354358	94.6188
FKBP_C	0.353059	88.9102
PBD	0.351883	109.141
TBP	0.351567	99.1973
GTP_EFTU_D3	0.351141	97.9336
HECT	0.345181	86.3396
GDI	0.34412	94.0578
Synaptobrevin	0.342922	97.6163
TPR_1	0.3428	97.0448
Cyclin_C	0.342615	93.8247
WD40	0.34246	113.18
Pkinase	0.341863	96.0597
WD40	0.341208	97.2729
FGGY_N	0.340016	94.9937
ubiquitin	0.339233	77.8071
Pkinase	0.338758	97.7059
WD40	0.337847	107.321
HSP90	0.337409	58.7
Ribosomal_L15e	0.336668	94.7528
Ras	0.336091	95.8927
Pkinase	0.334365	86.327
HSP70	0.334238	112.387
Pkinase	0.330183	106.525
Pkinase	0.32881	94.8103
AAA	0.327803	94.8859
Pkinase	0.324066	95.193
Skp1_POZ	0.320344	97.8232
Pkinase	0.318674	95.9495
WD40	0.317485	83.4191
Pkinase	0.316638	98.1452
IF-2B	0.308539	96.8937
Pkinase	0.308209	114
Pkinase	0.308049	88.6571
B5	0.30802	97.7874
AMP-binding	0.307962	96.7618
DEAD	0.306639	98.5219
Ribosomal_L23	0.300759	97.8138
IQ	0.298917	99.1268
Adaptin_N	0.296504	96.1273
Cyclin_C	0.294876	30
Ras	0.294608	86.3974
Myosin_head	0.293751	95.9596
RRM_1	0.290682	79.5957
Kinesin	0.289441	105.32
Pkinase	0.289299	99.5407
Zn_clus	0.288268	98.747
Pkinase	0.280692	114.112
Pkinase	0.278254	75.1149
Thioredoxin	0.276168	93.0732
MIF4G	0.269601	99.5361
DEAD	0.268034	100.074
IBN_N	0.260782	100.649
WD40	0.25883	100.024
RNA_pol_L	0.257975	55.91
Pkinase	0.256814	101.608
Cofilin_ADF	0.256594	84.5219
Cyclin_C	0.255256	102.942
SMC_N	0.254402	93.9884
Pkinase	0.24668	78.1284
TFIIA	0.24082	86.1656
Pkinase	0.240679	100.938
ubiquitin	0.238134	91.7449
Flavodoxin_1	0.235457	101.389
Adaptin_N	0.232747	92.019
AAA	0.232009	58.3
Aldo_ket_red	0.229604	127.9
Metallophos	0.227971	103.706
Pkinase	0.227782	110.476
WD40	0.221165	89.0472
Pkinase	0.214705	82.1536
Synaptobrevin	0.214218	102.688
DNA_pol_B	0.2128	115.118
Adaptin_N	0.212353	49.4
Pkinase	0.209553	104.02
Cyclin_C	0.20703	88.5
Ank	0.204583	105.813
Pkinase	0.198459	103.367
RNase_PH_C	0.196758	89.4299
Pkinase	0.196303	105.896
RNA_pol_Rpb2_2	0.193746	119.164
Glyco_transf_20	0.191773	93.6918
HEAT	0.191561	106.125
Pkinase	0.189404	83.8682
Pkinase	0.179977	107.203
Synaptobrevin	0.179446	112.9
Pkinase	0.170624	107.309
Pkinase	0.167236	105.137
Pkinase	0.165686	104.178
IBN_N	0.16546	108.669
GrpE	0.164033	123.34
HEAT	0.163195	106.075
PBD	0.162729	117.033
zf-Sec23_Sec24	0.162241	99.0187
DcpS	0.162087	123.661
RRM_1	0.15903	104.656
WD40	0.156666	108.499
Pkinase	0.155629	106.388
Pkinase	0.154632	106.491
Pkinase	0.153448	107.242
UBX	0.148772	113.673
RNA_POL_M_15KD	0.14627	110.256
Myosin_head	0.141666	107.922
V-SNARE	0.139351	108.289
SNARE	0.139097	108.093
WD40	0.137873	107.672
Pkinase	0.132332	108.399
Helicase_C	0.128418	110.39
Ras	0.127758	52.33
Cyclin_C	0.127602	108.552
Pkinase	0.126639	109.398
Adaptin_N	0.125513	109.724
Pkinase	0.124558	109.921
UQ_con	0.124071	108.299
HEAT	0.11785	95.8934
Pkinase	0.113812	111.928
ABC_tran	0.112229	110.179
Ras	0.111979	48.6
WD40	0.108704	109.292
Pkinase	0.105786	106.641
TPR_1	0.101875	107.45
Adaptin_N	0.101616	109.89
zf-Sec23_Sec24	0.100351	111.52
Flavoprotein	0.0956165	112.326
Pkinase	0.0940933	111.885
Pkinase	0.0939287	111.677
RNA_pol_Rpb8	0.0938214	109.611
Pkinase	0.0929711	112.266
GTP_EFTU_D3	0.0923041	111.388
SH3_1	0.0879908	113.351
WD40	0.0867311	111.805
Pkinase	0.0864549	53.78
SH3_1	0.0861809	111.47
IBN_N	0.0822787	95.7811
Pkinase	0.0816247	111.533
IBN_N	0.0801347	112.3
Iso_dh	0.0800334	111.546
RNA_pol_Rpb2_2	0.0784586	113.802
E1-E2_ATPase	0.0663083	114.13
V-SNARE	0.0591511	95.169
SH3_1	0.0564404	114.879
Cyclin_C	0.0529263	113.398
RNA_pol_Rpb1_5	0.0527545	108.886
Cyclin_N	0.0516171	119.643
Pkinase	0.0510082	114.063
Pkinase	0.0477411	115.214
MTHFR	0.0400912	113.775
ubiquitin	0.0367401	130.371
Pkinase	0.0320853	114.265
Pkinase	0.0317119	121.645
Pkinase	0.0309848	115.178
Pkinase	0.0309447	72.8
Ribosomal_S8	0.0245047	114.65
Pkinase	0.0228057	121.4
Arf	0.0178688	48
GDI	0.0144048	97.6197
Kinesin	0.0132386	115.006
ubiquitin	0.0129596	116.608
efhand	0.0122773	95.5291
Adap_comp_sub	0.00967673	116.833
Histone	0.00964672	117.224
Adaptin_N	0.00893773	115.284
Cyclin_C	0.00683216	111.868
zf-C3HC4	0.00616422	106.618
Pkinase	0.00387207	116.685
RNA_pol_N	0.00258261	116.925
Pkinase	0.000947138	53.08
Pkinase	0.000356354	114.715
SRF-TF	-9.74009e-05	125.223
A_deaminase	-0.000220876	115.554
Ras	-0.000879939	115.333
Pkinase	-0.0030423	116.543
RNA_pol_Rpb2_2	-0.00811152	116.514
Helicase_C	-0.0109959	116.262
Syntaxin	-0.0115692	116.033
Pkinase	-0.0153209	123.551
zf-Sec23_Sec24	-0.0196366	116.99
Pkinase	-0.0202072	116.355
TBP	-0.0204359	116.427
IBN_N	-0.0205427	93.2404
Ras	-0.0222058	117.174
HMGL-like	-0.0263344	123.453
Cyclin_C	-0.0301596	117.368
efhand	-0.0302846	71.47
WD40	-0.0329885	123.068
Pkinase	-0.033353	77.1
DEAD	-0.0347105	126.156
WD40	-0.0356444	109.376
Pkinase	-0.0403814	113.963
DEAD	-0.041373	111.029
AMP-binding	-0.0422416	118.01
Pyrophosphatase	-0.0450485	117.623
Cyclin_N	-0.0472014	108.606
Cyclin_C	-0.0533748	119.318
Cyclin_N	-0.0547881	94.7189
Pkinase	-0.0567694	118.935
ubiquitin	-0.0580993	57.31
UCH	-0.0626451	119.24
MIF4G	-0.0644189	119.814
Cyclin_C	-0.0646392	118.975
RNA_pol_Rpb2_2	-0.0667713	123.301
Pkinase	-0.0694399	120.138
RNA_POL_M_15KD	-0.0698848	111.545
Ribosomal_S12	-0.0714488	123.044
Pkinase	-0.0724091	65.9
Pkinase	-0.0779643	109.822
Pkinase	-0.0791344	117.996
DNA_pol_B	-0.0792435	119.127
WD40	-0.0811345	120.073
Cyclin_C	-0.0820034	126.29
Cpn60_TCP1	-0.0825353	127.546
SH3_1	-0.0833369	120.322
Pkinase	-0.0882013	118.537
Adaptin_N	-0.0889907	112.194
Pkinase	-0.0966674	123.983
Actin	-0.0973152	121.915
HEAT	-0.101395	120.597
Sec1	-0.115187	119.371
Pkinase	-0.120486	138.957
Ras	-0.122463	121.42
Metallophos	-0.122625	70.48
Pkinase	-0.125772	121.845
Pkinase	-0.128183	123.062
Helicase_C	-0.128306	61.66
Cyclin_C	-0.132113	103.34
Zn_clus	-0.137948	123.774
RNA_pol_Rpb1_5	-0.138369	117.531
SMC_N	-0.138601	102.319
SH3_1	-0.139111	133.019
Adaptin_N	-0.146936	124.091
RNA_pol_Rpb1_5	-0.149083	122.569
RNA_pol_Rpb2_2	-0.154808	115.277
WD40	-0.155272	128.196
Pkinase	-0.157987	124.3
SH3_1	-0.158274	126.878
WD40	-0.16041	135.872
Ribosomal_S8	-0.165149	119.821
Actin	-0.17101	59.31
Cpn60_TCP1	-0.173661	108.477
Pkinase	-0.174466	123.922
Pkinase	-0.177437	117.135
Tubulin_C	-0.178811	57.9
Pkinase	-0.184551	124.164
Pkinase	-0.186172	111.018
zf-Sec23_Sec24	-0.191489	125.836
RRM_1	-0.193473	123.063
IQ	-0.196224	126.245
Adaptin_N	-0.198641	125.053
Myosin_head	-0.201258	137.327
Cyclin_N	-0.203689	117.55
Ras	-0.205706	126.204
Hexokinase_2	-0.205968	125.597
RNA_pol_Rpb2_2	-0.206833	103.375
Cyclin_C	-0.210924	121.307
Myosin_head	-0.212761	135.038
Cyclin_C	-0.213371	126.756
Synaptobrevin	-0.214525	88.9
Pkinase	-0.216507	118.482
IBN_N	-0.218005	106.521
UBA	-0.218075	126.887
RNA_pol_Rpb1_5	-0.218692	126.638
Pkinase	-0.219843	125.575
Pkinase	-0.22126	126.37
Pkinase	-0.222762	126.326
G-alpha	-0.223716	128.403
Pkinase	-0.224377	127.504
efhand	-0.22493	126.314
Kinesin	-0.22495	126.386
Pkinase	-0.226494	126.26
Glyco_transf_20	-0.228212	132.42
Glutaredoxin	-0.228461	125.935
IQ	-0.230969	124.257
G-alpha	-0.231572	92.35
RNA_pol_Rpb1_5	-0.236364	117.887
Pkinase	-0.238405	118.796
Flavodoxin_1	-0.240377	77.32
Ras	-0.242396	112.076
Helicase_C	-0.245569	127.015
RNA_pol_Rpb1_5	-0.248915	132.508
Histone	-0.249014	144.397
SH3_1	-0.249119	127.113
Pkinase	-0.253082	126.044
Cyclin_C	-0.254071	127.727
Kinesin	-0.260072	127.775
Ras	-0.2622	57.9
Pkinase	-0.266647	128.437
Pkinase	-0.267059	127.597
HEAT	-0.267532	142.55
Pkinase	-0.268004	128.768
Pkinase	-0.268747	128.533
Rad52_Rad22	-0.270167	131.271
Actin	-0.272435	129.038
Pkinase	-0.27495	129.144
Pkinase	-0.276763	129.187
efhand	-0.277112	128.418
Kinesin	-0.277925	90.5
Pkinase	-0.27967	138.131
RNA_pol_Rpb1_5	-0.294911	129.921
ADH_N	-0.295779	129.18
Pkinase	-0.301332	128.955
Pkinase	-0.302229	127.425
SMC_N	-0.303751	130.486
Pkinase	-0.304758	129.921
ABC_tran	-0.308391	129.197
RRM_1	-0.319015	129.333
WD40	-0.319567	128.203
IBN_N	-0.32162	130.247
Pkinase	-0.325033	130.259
Ras	-0.328909	134.489
Actin	-0.329816	131.136
Pkinase	-0.330916	129.881
zf-C3HC4	-0.339576	130.078
RNA_pol_Rpb1_7	-0.345573	149.073
WD40	-0.347653	131.051
Kinesin	-0.353326	131.17
IBN_N	-0.361254	128.601
PBD	-0.362035	130.901
Ribosomal_S17	-0.36337	131.285
Pkinase	-0.373358	131.938
Ras	-0.374112	79.5
Pkinase	-0.374636	59
TBP	-0.374936	125.206
Ras	-0.375341	117.9
RRM_1	-0.379873	111.457
Syntaxin	-0.381168	139.667
Cullin	-0.384617	132.103
V-SNARE	-0.385728	130.597
Pkinase	-0.386954	144.076
Helicase_C	-0.39013	77.06
Pkinase	-0.391112	131.791
RRM_1	-0.39297	132.079
Synaptobrevin	-0.394335	132.869
RRM_1	-0.399036	149.523
Adaptin_N	-0.403163	135.094
Pkinase	-0.405382	132.948
Cyclin_C	-0.405519	132.208
Syntaxin	-0.406918	130.578
Metallophos	-0.408818	130.507
CRAL_TRIO_N	-0.409928	77.4
WD40	-0.410584	132.71
Ras	-0.41225	127.646
Pkinase	-0.415244	151.592
zf-C3HC4	-0.422703	132.053
E3_binding	-0.423331	115.758
Arf	-0.42354	132.779
C2	-0.425718	127.848
IBN_N	-0.425976	130.219
Helicase_C	-0.428388	136.346
Pribosyltran	-0.429637	119.485
Pkinase	-0.43159	134.87
Pkinase	-0.432526	112.193
Pkinase	-0.433162	110.904
ADH_N	-0.433711	133.915
efhand	-0.440588	136.844
ATP-synt_DE_N	-0.442488	133.437
ubiquitin	-0.442508	71.6
Pkinase	-0.443614	134.402
Cation_ATPase_C	-0.444393	123.363
Pkinase	-0.448	64.4
SH3_1	-0.45002	134.146
RRM_1	-0.450927	133.897
Peptidase_M16	-0.451679	117.728
2-Hacid_dh	-0.451965	133.594
bZIP_1	-0.452013	133.684
efhand	-0.453126	116.723
Ras	-0.454125	133.559
Helicase_C	-0.457949	139.156
Response_reg	-0.459866	58.17
IQ	-0.460935	130.706
efhand	-0.469799	134.847
Actin	-0.471956	134.424
Pkinase	-0.472381	78.94
Metallophos	-0.472834	134.149
Syntaxin	-0.475639	134.672
Ras	-0.477651	126.127
Pkinase	-0.478605	130.208
Pkinase	-0.483923	132.552
Helicase_C	-0.48721	129.384
Transaldolase	-0.488286	155.983
AhpC-TSA	-0.493113	144.618
Adap_comp_sub	-0.493609	135.238
Pkinase	-0.494591	130.506
WD40	-0.494992	133.35
WD40	-0.498633	135.105
efhand	-0.499808	146.596
Actin	-0.50059	135.383
Pkinase	-0.501066	135.394
Actin	-0.505306	131.269
RRM_1	-0.505315	134.744
HSP70	-0.506282	78.04
V-SNARE	-0.506368	60.05
Glyco_transf_20	-0.506602	144.307
RNA_pol_Rpb1_7	-0.507818	133.132
Homeobox	-0.508155	132.443
Ras	-0.509831	134.954
TPR_1	-0.510679	124.067
Cyclin_C	-0.510874	135.779
Pkinase	-0.512979	136.057
RRM_1	-0.517365	148.657
Ras	-0.518979	114.853
Zn_clus	-0.521483	50.91
RNA_POL_M_15KD	-0.52158	135.419
Histone	-0.526586	135.398
Pkinase	-0.527121	130.348
DEAD	-0.53229	136.127
WD40	-0.533809	135.608
SH3_1	-0.535983	136.116
Cyclin_C	-0.538482	136.334
V-SNARE	-0.541093	127.876
NAD_Gly3P_dh_N	-0.542559	136.033
AMP-binding	-0.546566	135.899
DEAD	-0.548615	138.995
Pkinase	-0.550367	131.226
Pkinase	-0.55067	136.497
Pkinase	-0.553202	136.884
TPP_enzyme_M	-0.554876	136.652
Adaptin_N	-0.556147	145.771
Cyclin_C	-0.560505	136.827
DEAD	-0.562517	137.065
Ribosomal_S7	-0.564604	110.067
Pkinase	-0.564672	147.974
efhand	-0.565175	123.28
SNARE	-0.568803	130.906
Ras	-0.570106	79.3
F-box	-0.572233	134.39
Glyco_transf_20	-0.573777	135.571
SH3_1	-0.577924	57.9
PBD	-0.583783	137.199
WD40	-0.583811	143.963
FHA	-0.584854	117.504
SH3_1	-0.589462	135.224
tRNA-synt_2	-0.592361	137.234
GTP_EFTU_D3	-0.5969	134.259
SRF-TF	-0.599276	157.213
Pkinase	-0.606935	136.824
6PGD	-0.608236	69.91
Pkinase	-0.608378	140.617
Tubulin	-0.608664	137.991
Pkinase	-0.609314	66.74
tRNA-synt_2	-0.609731	136.997
GATase	-0.610373	135.013
Helicase_C	-0.611621	137.703
TPR_1	-0.612564	137.673
Pkinase	-0.612802	137.791
Pkinase	-0.613543	140.417
Pkinase	-0.614234	112.841
PBD	-0.615424	136.68
Actin	-0.621042	137.494
SH3_1	-0.62537	137.896
SH3_1	-0.629582	138.079
RCC1	-0.631121	138.297
Ras	-0.63122	154.626
Ras	-0.631392	138.027
DEAD	-0.634683	138.192
Ras	-0.637838	137.887
Cyclin_C	-0.63837	138.094
SH3_1	-0.639999	137.586
Pkinase	-0.644773	137.911
RRM_1	-0.64512	137.957
HLH	-0.646431	143.206
Pkinase	-0.649835	143.967
Pkinase	-0.651675	138.585
Pkinase	-0.658831	138.229
Pkinase	-0.658864	138.618
HEAT	-0.662327	137.912
RRM_1	-0.670925	59.34
Transketolase_C	-0.671193	136.531
Pkinase	-0.671536	127.466
Pkinase	-0.672223	158.682
Ras	-0.673571	138.551
GDI	-0.680763	100.23
Rad21_Rec8	-0.682683	138.595
Ras	-0.6872	156
UCH	-0.690235	139.332
PGM_PMM_I	-0.69113	157.906
efhand	-0.692339	147.6
Syntaxin	-0.693415	138.763
HSP70	-0.693898	138.713
DEAD	-0.695419	123.603
Ras	-0.700139	138.838
RRM_1	-0.702889	101.29
UCH	-0.703522	101.7
TPP_enzyme_M	-0.706083	142.432
RNA_pol_Rpb1_7	-0.706203	136.731
SNARE	-0.712381	146.847
FKBP_C	-0.71776	139.181
SH3_1	-0.721649	139.165
Pkinase	-0.722234	139.958
ETF	-0.7232	144.496
RNA_pol_Rpb1_7	-0.724992	121.524
efhand	-0.726849	139.082
Pkinase	-0.728045	111.074
RRM_1	-0.728389	139.252
RNA_pol_Rpb1_7	-0.731882	139.002
RRM_1	-0.731955	135.73
Pkinase	-0.734475	137.139
Mito_carr	-0.73572	160.115
Pkinase	-0.736699	139.704
RRM_1	-0.73764	137
Pkinase	-0.73959	136.996
RRM_1	-0.739614	138.195
Ras	-0.747704	140.94
Pkinase	-0.748891	121.44
TPR_1	-0.75077	139.26
ETF	-0.751634	139.825
Ras	-0.751821	139.843
Ras	-0.75829	112.35
Ras	-0.758355	137.653
FKBP_C	-0.760642	139.504
WD40	-0.760765	139.626
Hom_end_hint	-0.765007	138.94
Actin	-0.768776	139.965
UCH	-0.769022	139.158
Helicase_C	-0.770831	133.843
Pkinase	-0.774561	139.824
Pkinase	-0.77488	147.958
Pkinase	-0.775722	140.423
Hom_end_hint	-0.778869	138.672
WD40	-0.77913	137.507
FKBP_C	-0.781611	140.405
RRM_1	-0.783005	49.9
Synaptobrevin	-0.785017	139.914
efhand	-0.786614	151.91
DEAD	-0.793733	118.348
Pkinase	-0.794806	141.145
PP-binding	-0.794826	137.734
Pkinase	-0.796515	140.159
SNARE	-0.799695	139.087
Adaptin_N	-0.800633	112
Metallophos	-0.801083	149.582
Pkinase	-0.80574	134.241
Helicase_C	-0.809311	121.165
Pkinase	-0.810488	143.749
Rho_GDI	-0.810661	140.322
Cyclin_C	-0.811645	140.271
V-SNARE	-0.81233	125.927
RRM_1	-0.813193	139.232
GDI	-0.813299	129.225
ubiquitin	-0.813814	140.789
TFIIS_C	-0.814036	125.381
Ras	-0.815876	136.635
ETF	-0.81823	137.098
Pkinase	-0.818705	140.428
Pkinase	-0.820935	139.843
ETF	-0.821971	140.442
Ras	-0.823444	138.091
Syntaxin	-0.825474	140.099
Pkinase	-0.826165	138.964
SH3_1	-0.827907	140.343
RRM_1	-0.828736	142.876
Pkinase	-0.829027	162.594
Helicase_C	-0.829106	139.678
GDI	-0.832286	140.538
Pkinase	-0.834011	142.771
Helicase_C	-0.836671	140.493
Pkinase	-0.837001	109.87
SH3_1	-0.839362	133.846
SH3_1	-0.840133	140.56
Actin	-0.846619	140.638
Pyr_redox_dim	-0.84836	142.581
Pkinase	-0.849407	140.626
Pkinase	-0.852312	65.6
Pkinase	-0.853769	129.598
Ras	-0.85545	135.93
Syntaxin	-0.856035	140.713
Pkinase	-0.860203	149.975
Pkinase	-0.869238	120.84
SH3_1	-0.869626	140.698
PK	-0.871454	140.717
Pkinase	-0.871897	140.728
FKBP_C	-0.87429	141.832
GrpE	-0.875812	140.749
GDI	-0.883712	139.604
DEAD	-0.884264	141.255
SH3_1	-0.885184	135.022
UQ_con	-0.885215	140.784
CPSase_L_D2	-0.885585	156.958
Pkinase	-0.885635	107.94
Pkinase	-0.890437	141.665
Ras	-0.89103	140.828
Pkinase	-0.899448	140.86
Ras	-0.900458	140.876
Pkinase	-0.902068	140.835
SH3_1	-0.902521	140.832
Pkinase	-0.905613	150.307
Pkinase	-0.911948	124.503
RasGEF	-0.923073	52.71
Pkinase	-0.924731	140.667
Ras	-0.932241	139.595
Kinesin	-0.932312	140.955
TPR_1	-0.934376	142.447
Pkinase	-0.93716	140.805
Adaptin_N	-0.94001	119.429
Pkinase	-0.942521	120.981
Pkinase	-0.945764	134.54
CTP_transf_2	-0.945911	141.016
Pkinase	-0.946002	107.81
RhoGEF	-0.946368	127.973
Pkinase	-0.947359	140.597
Pkinase	-0.948133	141.024
HEAT	-0.95437	141.257
Ank	-0.956513	151.243
Pkinase	-0.966664	141.082
Pkinase	-0.96701	144.607
Adaptin_N	-0.970336	139.08
Pkinase	-0.972461	140.867
Pkinase	-0.977812	141.077
Ras	-0.978374	140.913
ubiquitin	-0.984136	140.675

## Sheet: C. elegans
Family	size	<h>	Ks.<n>
>ENSF00000003070	44	-0.929273	119.375
>ENSF00000001544	70	-0.898497	118.908
>ENSF00000003070	44	-0.853964	112.341
>ENSF00000001748	21	-0.841422	114.793
>ENSF00000003482	43	-0.824558	118.024
>ENSF00000002800	23	-0.808043	119.996
>ENSF00000000535	20	-0.800488	110.036
>ENSF00000003070	44	-0.797786	116.113
>ENSF00000002261	71	-0.776513	117.894
>ENSF00000000114	45	-0.774115	100.46
>ENSF00000003070	44	-0.770839	110.686
>ENSF00000002800	23	-0.768036	55.61
>ENSF00000002213	6	-0.766336	117.294
>ENSF00000000370	18	-0.759632	101.874
>ENSF00000001544	70	-0.745579	117.121
>ENSF00000001177	36	-0.744768	117.265
>ENSF00000002261	71	-0.734498	116.824
>ENSF00000002800	23	-0.727409	116.712
>ENSF00000002261	71	-0.721502	116.843
>ENSF00000001177	36	-0.715522	116.125
>ENSF00000003070	44	-0.701546	87.1556
>ENSF00000000114	45	-0.678502	119.064
>ENSF00000002261	71	-0.669749	112.846
>ENSF00000000688	41	-0.669307	117.185
>ENSF00000000001	19	-0.665859	117.26
>ENSF00000000330	29	-0.661805	115.572
>ENSF00000004009	68	-0.660544	112.894
>ENSF00000000114	45	-0.649353	117.188
>ENSF00000000042	10	-0.647933	128.748
>ENSF00000002174	27	-0.644314	97.5347
>ENSF00000001177	36	-0.643688	115.227
>ENSF00000002174	27	-0.64295	114.998
>ENSF00000000688	41	-0.624653	59.32
>ENSF00000001177	36	-0.616828	114.678
>ENSF00000001544	70	-0.616345	109.23
>ENSF00000000587	8	-0.61404	114.624
>ENSF00000000330	29	-0.612568	114.588
>ENSF00000002800	23	-0.609787	114.074
>ENSF00000016527	5	-0.608748	90.1983
>ENSF00000000845	196	-0.607345	126.155
>ENSF00000002261	71	-0.605392	114.436
>ENSF00000001544	70	-0.600589	114.317
>ENSF00000000222	7	-0.599572	114.311
>ENSF00000001177	36	-0.592542	114.858
>ENSF00000006057	34	-0.586712	114.034
>ENSF00000000370	18	-0.583411	113.958
>ENSF00000003482	43	-0.58065	96.9531
>ENSF00000001544	70	-0.577461	113.798
>ENSF00000002261	71	-0.57471	114.09
>ENSF00000000042	10	-0.574546	125.433
>ENSF00000001177	36	-0.572989	113.72
>ENSF00000001177	36	-0.5711	113.683
>ENSF00000001544	70	-0.570922	121.531
>ENSF00000002800	23	-0.570675	113.667
>ENSF00000000688	41	-0.570194	116.463
>ENSF00000002261	71	-0.569877	113.607
>ENSF00000000458	263	-0.569374	56.68
>ENSF00000000704	6	-0.568405	116.083
>ENSF00000000114	45	-0.5647	113.587
>ENSF00000020455	2	-0.556799	113.34
>ENSF00000000001	19	-0.556526	94.2427
>ENSF00000005709	44	-0.55513	113.329
>ENSF00000001177	36	-0.553133	113.244
>ENSF00000000688	41	-0.540768	106.469
>ENSF00000001544	70	-0.539277	113.197
>ENSF00000000098	6	-0.53298	112.758
>ENSF00000001544	70	-0.531758	113.587
>ENSF00000002261	71	-0.530975	115.714
>ENSF00000000159	2	-0.530195	96.3174
>ENSF00000004298	51	-0.528595	113.96
>ENSF00000000053	15	-0.528139	89.3243
>ENSF00000001177	36	-0.526766	112.62
>ENSF00000000845	196	-0.52353	115.723
>ENSF00000002261	71	-0.521367	112.614
>ENSF00000004041	2	-0.520355	112.911
>ENSF00000000649	3	-0.519971	102.41
>ENSF00000002261	71	-0.516158	114.445
>ENSF00000001235	25	-0.511982	112.13
>ENSF00000003842	2	-0.511643	112.19
>ENSF00000002261	71	-0.51152	112.196
>ENSF00000002800	23	-0.51023	112.205
>ENSF00000004298	51	-0.50521	119.344
>ENSF00000002261	71	-0.499929	111.814
>ENSF00000000001	19	-0.486001	111.57
>ENSF00000000370	18	-0.481007	104.316
>ENSF00000000845	196	-0.476377	111.738
>ENSF00000027767	2	-0.475454	112.847
>ENSF00000003482	43	-0.474239	111.204
>ENSF00000000058	12	-0.472785	96.2379
>ENSF00000000370	18	-0.469548	95.4604
>ENSF00000002800	23	-0.469517	111.133
>ENSF00000000001	19	-0.4686	92.6196
>ENSF00000000114	45	-0.468447	131.142
>ENSF00000000535	20	-0.465732	111.029
>ENSF00000002261	71	-0.45981	103.926
>ENSF00000002261	71	-0.459273	116.03
>ENSF00000001177	36	-0.454703	110.725
>ENSF00000004298	51	-0.452683	110.598
>ENSF00000000756	5	-0.451451	100.218
>ENSF00000001177	36	-0.446973	117.682
>ENSF00000000219	17	-0.446838	110.662
>ENSF00000000590	9	-0.444558	108.757
>ENSF00000001544	70	-0.442745	110.012
>ENSF00000000485	8	-0.437566	103.393
>ENSF00000006057	34	-0.435988	124.762
>ENSF00000002261	71	-0.435024	110.122
>ENSF00000000419	11	-0.43322	110.12
>ENSF00000002099	5	-0.432352	109.783
>ENSF00000001837	71	-0.429933	49.11
>ENSF00000001256	4	-0.428375	118.792
>ENSF00000004009	68	-0.425216	109.86
>ENSF00000001235	25	-0.418876	109.699
>ENSF00000002668	9	-0.416896	109.635
>ENSF00000004298	51	-0.414304	109.574
>ENSF00000001487	4	-0.414304	109.544
>ENSF00000002800	23	-0.413096	111.485
>ENSF00000001235	25	-0.407259	109.36
>ENSF00000004009	68	-0.406708	111.811
>ENSF00000001074	8	-0.404932	109.419
>ENSF00000002261	71	-0.403031	119.587
>ENSF00000002261	71	-0.401565	109.19
>ENSF00000000566	4	-0.401163	109.143
>ENSF00000002800	23	-0.396926	109.05
>ENSF00000000458	263	-0.39356	108.195
>ENSF00000000168	10	-0.387654	108.772
>ENSF00000000095	11	-0.384671	137.38
>ENSF00000000052	19	-0.382558	109.603
>ENSF00000002261	71	-0.380286	108.857
>ENSF00000010309	13	-0.376181	108.416
>ENSF00000000832	7	-0.371134	108.509
>ENSF00000004009	68	-0.368406	109.287
>ENSF00000002261	71	-0.360142	107.924
>ENSF00000002261	71	-0.359329	122.787
>ENSF00000005287	23	-0.357689	107.875
>ENSF00000000845	196	-0.357266	109.742
>ENSF00000000845	196	-0.35637	135.654
>ENSF00000000688	41	-0.35184	107.014
>ENSF00000000075	13	-0.350566	105.925
>ENSF00000002261	71	-0.344665	107.421
>ENSF00000001487	4	-0.343229	108.2
>ENSF00000000324	6	-0.34176	107.325
>ENSF00000001544	70	-0.336107	107.157
>ENSF00000001357	23	-0.335317	79.9426
>ENSF00000002126	4	-0.332137	100.431
>ENSF00000000419	11	-0.330651	107.095
>ENSF00000000458	263	-0.328284	107.856
>ENSF00000003216	2	-0.326394	106.214
>ENSF00000003027	12	-0.3254	49.59
>ENSF00000000613	25	-0.323798	106.604
>ENSF00000000835	4	-0.32116	130.1
>ENSF00000006057	34	-0.321001	106.658
>ENSF00000002261	71	-0.312722	106.66
>ENSF00000001235	25	-0.312716	106.53
>ENSF00000000114	45	-0.309934	82.703
>ENSF00000000053	15	-0.303387	82.238
>ENSF00000002261	71	-0.302956	106.039
>ENSF00000000098	6	-0.297547	107.224
>ENSF00000000845	196	-0.295831	110.903
>ENSF00000003027	12	-0.294639	104.13
>ENSF00000033305	2	-0.292738	91.3727
>ENSF00000000058	12	-0.289718	105.585
>ENSF00000002261	71	-0.288332	105.539
>ENSF00000000927	5	-0.286978	105.492
>ENSF00000009600	23	-0.286318	103.397
>ENSF00000000458	263	-0.284067	104.43
>ENSF00000000419	11	-0.283014	110.249
>ENSF00000002800	23	-0.282776	124.137
>ENSF00000000063	48	-0.280132	102.726
>ENSF00000002261	71	-0.277984	105.18
>ENSF00000000330	29	-0.277244	111.868
>ENSF00000002517	98	-0.277101	103.842
>ENSF00000002261	71	-0.273467	110.056
>ENSF00000001748	21	-0.272148	104.405
>ENSF00000003797	2	-0.270469	105.102
>ENSF00000004298	51	-0.269786	101.685
>ENSF00000011020	10	-0.267893	98.4185
>ENSF00000000314	21	-0.261607	84.0252
>ENSF00000008718	17	-0.261441	118.039
>ENSF00000002261	71	-0.26001	107.49
>ENSF00000002261	71	-0.258525	126.759
>ENSF00000000075	13	-0.256644	104.501
>ENSF00000000114	45	-0.255172	106.164
>ENSF00000000688	41	-0.254142	105.098
>ENSF00000000156	31	-0.253807	104.31
>ENSF00000000101	6	-0.252862	56.7
>ENSF00000000280	12	-0.252789	108.977
>ENSF00000000587	8	-0.251488	104.244
>ENSF00000002261	71	-0.251236	104.216
>ENSF00000000867	6	-0.24721	104.559
>ENSF00000005287	23	-0.240187	128.018
>ENSF00000002261	71	-0.238786	103.367
>ENSF00000006432	28	-0.235737	91.2093
>ENSF00000002261	71	-0.235287	120.877
>ENSF00000007428	28	-0.231158	103.475
>ENSF00000000314	21	-0.2296	103.287
>ENSF00000002261	71	-0.229404	103.615
>ENSF00000001129	4	-0.229241	124.561
>ENSF00000000458	263	-0.227559	108.335
>ENSF00000004298	51	-0.225093	103.28
>ENSF00000001105	6	-0.221896	107.398
>ENSF00000018328	3	-0.221589	106.802
>ENSF00000003482	43	-0.220015	103.091
>ENSF00000000934	5	-0.219193	103.065
>ENSF00000000555	24	-0.217871	130.049
>ENSF00000000845	196	-0.21691	78.4165
>ENSF00000000046	6	-0.216743	100.522
>ENSF00000002261	71	-0.21669	83.6653
>ENSF00000000172	24	-0.2148	108.527
>ENSF00000004009	68	-0.213145	104.997
>ENSF00000004597	2	-0.21294	104.989
>ENSF00000001235	25	-0.210623	102.741
>ENSF00000002174	27	-0.207784	102.642
>ENSF00000001837	71	-0.207502	115.306
>ENSF00000001357	23	-0.206506	81.3459
>ENSF00000004009	68	-0.205731	132.708
>ENSF00000000089	32	-0.204615	91.0442
>ENSF00000001177	36	-0.20244	105.87
>ENSF00000000044	9	-0.197692	102.49
>ENSF00000001177	36	-0.196952	108.091
>ENSF00000004298	51	-0.195699	118.839
>ENSF00000001837	71	-0.195042	131.427
>ENSF00000001357	23	-0.191567	102.065
>ENSF00000000052	19	-0.188807	100.428
>ENSF00000000133	4	-0.185201	101.828
>ENSF00000002261	71	-0.180732	101.587
>ENSF00000000845	196	-0.177651	101.708
>ENSF00000001357	23	-0.177332	57.03
>ENSF00000000219	17	-0.176247	100.368
>ENSF00000000845	196	-0.175725	101.409
>ENSF00000000367	27	-0.175659	101.406
>ENSF00000000535	20	-0.17295	88.6921
>ENSF00000000688	41	-0.172638	91.8481
>ENSF00000000280	12	-0.171412	97.8812
>ENSF00000000114	45	-0.170868	99.3493
>ENSF00000011268	14	-0.166377	115.28
>ENSF00000002261	71	-0.165595	101.013
>ENSF00000002261	71	-0.163578	120.549
>ENSF00000000095	11	-0.15926	123.262
>ENSF00000001544	70	-0.156263	102.88
>ENSF00000000458	263	-0.155637	100.617
>ENSF00000000682	5	-0.153946	99.5729
>ENSF00000001177	36	-0.153672	98.014
>ENSF00000000359	10	-0.150665	100.423
>ENSF00000006434	28	-0.148757	76.5313
>ENSF00000000001	19	-0.148527	100.294
>ENSF00000001177	36	-0.147242	100.287
>ENSF00000000063	48	-0.142018	89.9124
>ENSF00000002261	71	-0.140482	75.4563
>ENSF00000004298	51	-0.140175	99.151
>ENSF00000000335	27	-0.139835	99.9886
>ENSF00000000114	45	-0.13488	99.86
>ENSF00000000370	18	-0.131381	99.7233
>ENSF00000002261	71	-0.13132	99.6798
>ENSF00000000688	41	-0.131035	99.591
>ENSF00000000688	41	-0.130624	105.484
>ENSF00000000108	13	-0.130212	96.6805
>ENSF00000002175	3	-0.126934	99.5171
>ENSF00000000370	18	-0.124411	123.303
>ENSF00000000361	26	-0.124043	99.35
>ENSF00000002261	71	-0.122308	99.2705
>ENSF00000000688	41	-0.121204	123.419
>ENSF00000001544	70	-0.120589	114.448
>ENSF00000000832	7	-0.119145	99.3868
>ENSF00000000114	45	-0.114893	128.25
>ENSF00000000688	41	-0.112629	97.4489
>ENSF00000000052	19	-0.112627	125.919
>ENSF00000000361	26	-0.110785	126.666
>ENSF00000002261	71	-0.109852	97.7865
>ENSF00000006695	25	-0.10959	93.2423
>ENSF00000000114	45	-0.106585	93.041
>ENSF00000026360	3	-0.10518	48.91
>ENSF00000000845	196	-0.104068	98.8338
>ENSF00000002261	71	-0.10262	106.025
>ENSF00000006057	34	-0.102455	82.4332
>ENSF00000000370	18	-0.0982607	98.2753
>ENSF00000000657	3	-0.0972753	92.4176
>ENSF00000000110	9	-0.0969126	89.3606
>ENSF00000002358	7	-0.0966934	98.6596
>ENSF00000002261	71	-0.094148	99.5329
>ENSF00000000058	12	-0.0940988	94.4861
>ENSF00000003027	12	-0.0927866	101.289
>ENSF00000000688	41	-0.0926236	98.0665
>ENSF00000002261	71	-0.0923051	98.0358
>ENSF00000001127	8	-0.0921145	122.213
>ENSF00000000053	15	-0.0910691	97.9856
>ENSF00000001235	25	-0.0910089	97.9813
>ENSF00000000824	4	-0.0871715	97.7147
>ENSF00000001235	25	-0.086917	104.982
>ENSF00000001357	23	-0.0862117	97.7804
>ENSF00000004298	51	-0.0841719	97.8545
>ENSF00000000458	263	-0.0793217	101.423
>ENSF00000005709	44	-0.076738	122.063
>ENSF00000001235	25	-0.0759652	97.6286
>ENSF00000001478	7	-0.0748739	97.2969
>ENSF00000000458	263	-0.0733126	97.2519
>ENSF00000000458	263	-0.0726238	96.4164
>ENSF00000000688	41	-0.0718252	97.4112
>ENSF00000000458	263	-0.0706866	97.1186
>ENSF00000005287	23	-0.0695813	96.8883
>ENSF00000002261	71	-0.0693631	78.1706
>ENSF00000004298	51	-0.0693468	99.7372
>ENSF00000001357	23	-0.0665634	92.2866
>ENSF00000002140	2	-0.0662032	96.9269
>ENSF00000002668	9	-0.0659777	94.3052
>ENSF00000004298	51	-0.0657814	96.9398
>ENSF00000000995	4	-0.062954	96.7868
>ENSF00000000613	25	-0.0599508	96.7891
>ENSF00000000780	2	-0.0584653	102.301
>ENSF00000000075	13	-0.0579346	96.5898
>ENSF00000002174	27	-0.056954	77.4314
>ENSF00000011827	7	-0.0567093	96.5029
>ENSF00000011719	8	-0.0543263	74.0317
>ENSF00000002261	71	-0.0540562	96.4138
>ENSF00000002261	71	-0.05403	117.753
>ENSF00000002261	71	-0.0528266	96.2842
>ENSF00000017743	3	-0.0509835	47.44
>ENSF00000000688	41	-0.0494259	96.2004
>ENSF00000000458	263	-0.0452841	96.4106
>ENSF00000002261	71	-0.044358	95.9101
>ENSF00000000688	41	-0.0431538	95.9269
>ENSF00000002261	71	-0.0426214	74.8852
>ENSF00000001547	14	-0.0384206	111.479
>ENSF00000000156	31	-0.0371277	107.478
>ENSF00000000535	20	-0.034224	125.098
>ENSF00000000072	5	-0.0341046	83.9197
>ENSF00000007084	2	-0.0282945	95.2676
>ENSF00000000318	7	-0.0280066	91.0517
>ENSF00000002261	71	-0.0261414	95.2524
>ENSF00000000535	20	-0.023934	103.889
>ENSF00000000063	48	-0.023346	91.8923
>ENSF00000001357	23	-0.0208812	95.3704
>ENSF00000001177	36	-0.0195117	78.3092
>ENSF00000001544	70	-0.01889	95.5228
>ENSF00000001228	4	-0.0184827	107.077
>ENSF00000003217	5	-0.0166454	95.6122
>ENSF00000007261	27	-0.0158369	94.714
>ENSF00000002800	23	-0.0153597	94.9849
>ENSF00000002261	71	-0.0149666	83.8737
>ENSF00000000458	263	-0.0145087	93.82
>ENSF00000001544	70	-0.0132864	92.7624
>ENSF00000000172	24	-0.0126463	95.6014
>ENSF00000000934	5	-0.0125833	98.8682
>ENSF00000000458	263	-0.0100644	94.4564
>ENSF00000000114	45	-0.00985937	94.4456
>ENSF00000002694	42	-0.00908949	95.001
>ENSF00000004537	45	-0.00743789	86.2226
>ENSF00000002261	71	-0.00531074	94.258
>ENSF00000000175	9	-0.00510222	87.6499
>ENSF00000002517	98	-0.00431069	95.2661
>ENSF00000000590	9	-0.00415965	124.34
>ENSF00000011267	7	-0.00274123	57.12
>ENSF00000000182	15	-0.00194182	94.387
>ENSF00000000063	48	-0.00166782	72.3845
>ENSF00000002261	71	-0.00142986	94.0938
>ENSF00000003621	38	-0.000349	94.0159
>ENSF00000002261	71	-0.000342	74.9193
>ENSF00000003070	44	0.00297342	116.598
>ENSF00000008033	24	0.00343824	94.8936
>ENSF00000004009	68	0.00352357	94.5253
>ENSF00000002261	71	0.00437946	93.8518
>ENSF00000000845	196	0.00500729	99.0236
>ENSF00000005287	23	0.00521155	93.7631
>ENSF00000009211	17	0.00550705	93.7437
>ENSF00000002261	71	0.00572852	93.739
>ENSF00000000044	9	0.00619122	93.6029
>ENSF00000005287	23	0.00828943	94.199
>ENSF00000000458	263	0.00842199	93.5878
>ENSF00000000458	263	0.01038	95.9143
>ENSF00000000555	24	0.010539	89.0606
>ENSF00000000688	41	0.0114167	93.4613
>ENSF00000002694	42	0.0123643	93.4381
>ENSF00000004960	43	0.0131593	93.3965
>ENSF00000002261	71	0.014174	64.7916
>ENSF00000006057	34	0.0146894	93.3213
>ENSF00000005287	23	0.0173565	104.338
>ENSF00000002261	71	0.0177963	93.1858
>ENSF00000006108	32	0.0191347	94.0205
>ENSF00000000458	263	0.0199299	89.676
>ENSF00000002261	71	0.0200307	92.2474
>ENSF00000000458	263	0.022002	92.9918
>ENSF00000001837	71	0.0221757	98.309
>ENSF00000001544	70	0.0229582	92.9825
>ENSF00000001026	73	0.0254272	63.1222
>ENSF00000002694	42	0.0261445	75.2915
>ENSF00000003482	43	0.0282751	94.1205
>ENSF00000000845	196	0.0283186	121.118
>ENSF00000000535	20	0.0283573	92.6969
>ENSF00000001177	36	0.0285001	83.25
>ENSF00000001837	71	0.0286834	92.8258
>ENSF00000006431	27	0.0287912	52.31
>ENSF00000001105	6	0.0313101	95.5032
>ENSF00000000458	263	0.0319189	93.2463
>ENSF00000000361	26	0.0337593	92.4445
>ENSF00000015159	6	0.034318	92.2689
>ENSF00000001357	23	0.0352871	86.7832
>ENSF00000005709	44	0.0353216	91.2272
>ENSF00000001837	71	0.0354461	71.7886
>ENSF00000000063	48	0.0355436	92.3595
>ENSF00000000270	15	0.0355825	76.1537
>ENSF00000001837	71	0.0366072	91.4247
>ENSF00000000535	20	0.0371034	92.2886
>ENSF00000004217	58	0.0382308	92.2386
>ENSF00000001026	73	0.0391249	92.1914
>ENSF00000000845	196	0.0406891	92.1194
>ENSF00000004298	51	0.043092	92.0085
>ENSF00000000172	24	0.0433893	83.88
>ENSF00000000458	263	0.0457652	93.1531
>ENSF00000015052	5	0.0461969	119.446
>ENSF00000000458	263	0.0463911	96.5419
>ENSF00000001544	70	0.0471965	88.4037
>ENSF00000002694	42	0.0472856	91.8117
>ENSF00000001544	70	0.0472888	94.5295
>ENSF00000000063	48	0.0481831	92.1237
>ENSF00000013570	6	0.0486828	62.9
>ENSF00000000458	263	0.0487089	86.1528
>ENSF00000000458	263	0.0489791	91.6891
>ENSF00000000001	19	0.0490066	90.824
>ENSF00000002261	71	0.0495977	91.7016
>ENSF00000000063	48	0.0499774	92.0748
>ENSF00000001544	70	0.0503618	84.8159
>ENSF00000000144	9	0.0515192	97.3184
>ENSF00000002694	42	0.0518988	48.56
>ENSF00000002517	98	0.0533734	92.384
>ENSF00000000458	263	0.054024	97.1998
>ENSF00000002261	71	0.0540519	91.4907
>ENSF00000002261	71	0.0562369	91.1768
>ENSF00000000458	263	0.0576666	90.9682
>ENSF00000004780	25	0.0596753	91.0732
>ENSF00000015052	5	0.060023	91.0185
>ENSF00000001235	25	0.0602719	91.1941
>ENSF00000001837	71	0.0611957	86.0809
>ENSF00000000095	11	0.0632003	93.4434
>ENSF00000000133	4	0.0637719	101.765
>ENSF00000000497	3	0.0641252	100.629
>ENSF00000000658	2	0.0644514	90.9957
>ENSF00000002261	71	0.0646504	90.3771
>ENSF00000002261	71	0.0646932	90.7176
>ENSF00000002261	71	0.0653427	105.684
>ENSF00000000059	16	0.065699	91.1671
>ENSF00000001544	70	0.0669626	100.493
>ENSF00000002261	71	0.0670147	90.8732
>ENSF00000006057	34	0.0684429	90.8489
>ENSF00000000458	263	0.0695398	88.6088
>ENSF00000001544	70	0.0708139	90.668
>ENSF00000001837	71	0.0709692	84.9365
>ENSF00000001177	36	0.0714481	90.3263
>ENSF00000001544	70	0.0718657	87.2811
>ENSF00000001544	70	0.0737651	71.4529
>ENSF00000000063	48	0.0753521	90.469
>ENSF00000002261	71	0.0756632	111.145
>ENSF00000000458	263	0.0762621	89.6271
>ENSF00000002694	42	0.0767254	46.02
>ENSF00000006695	25	0.0783043	92.3163
>ENSF00000002215	2	0.0793464	89.8139
>ENSF00000002261	71	0.0795658	74.7713
>ENSF00000010058	14	0.0800155	84.5005
>ENSF00000015577	4	0.0808794	90.2058
>ENSF00000000845	196	0.0817557	94.92
>ENSF00000001544	70	0.0821601	94.5702
>ENSF00000002723	8	0.084418	89.9971
>ENSF00000000222	7	0.0846308	91.1584
>ENSF00000000114	45	0.0851009	101.541
>ENSF00000002261	71	0.0869617	90.0679
>ENSF00000002261	71	0.0870153	63.5413
>ENSF00000000458	263	0.0870976	89.8926
>ENSF00000000458	263	0.0876827	89.7024
>ENSF00000000367	27	0.0885321	95.2347
>ENSF00000001837	71	0.0909352	77.2559
>ENSF00000000063	48	0.0944085	79.3829
>ENSF00000000632	4	0.0977746	88.4593
>ENSF00000002517	98	0.098114	89.3665
>ENSF00000000058	12	0.0988709	69.609
>ENSF00000000489	8	0.0999774	89.8271
>ENSF00000004009	68	0.100555	89.5689
>ENSF00000003070	44	0.101406	89.2118
>ENSF00000002877	12	0.103502	88.4658
>ENSF00000000156	31	0.104144	95.4346
>ENSF00000002694	42	0.106001	88.962
>ENSF00000000213	10	0.106479	88.9678
>ENSF00000004298	51	0.107776	91.9767
>ENSF00000001575	117	0.107841	88.8888
>ENSF00000003070	44	0.109791	88.0382
>ENSF00000002592	9	0.109925	92.3829
>ENSF00000002261	71	0.110466	83.2445
>ENSF00000002261	71	0.111184	109.63
>ENSF00000003027	12	0.111192	83.4341
>ENSF00000001544	70	0.112327	88.6663
>ENSF00000006431	27	0.113688	88.5121
>ENSF00000000063	48	0.113721	44.19
>ENSF00000001026	73	0.11405	95.3852
>ENSF00000001235	25	0.115177	94.5539
>ENSF00000001544	70	0.115878	100.168
>ENSF00000002668	9	0.116157	83.4772
>ENSF00000000380	8	0.116385	89.3982
>ENSF00000000458	263	0.117973	88.3847
>ENSF00000000845	196	0.118453	97.0645
>ENSF00000001544	70	0.119234	89.5941
>ENSF00000000114	45	0.120049	88.4637
>ENSF00000000367	27	0.120361	88.2512
>ENSF00000001544	70	0.120399	88.7588
>ENSF00000004009	68	0.122781	88.2016
>ENSF00000002694	42	0.125286	89.1999
>ENSF00000006057	34	0.125709	88.2079
>ENSF00000000114	45	0.125801	88.2947
>ENSF00000002364	20	0.125972	84.0217
>ENSF00000004298	51	0.128622	86.7735
>ENSF00000009813	13	0.129672	87.8039
>ENSF00000002261	71	0.131365	63.1576
>ENSF00000000613	25	0.132383	86.2067
>ENSF00000000670	11	0.133047	87.6325
>ENSF00000002261	71	0.134273	60.6684
>ENSF00000000063	48	0.136261	87.4707
>ENSF00000001331	2	0.137644	100.083
>ENSF00000002261	71	0.139273	94.8772
>ENSF00000000172	24	0.139676	87.5234
>ENSF00000000156	31	0.140543	87.2546
>ENSF00000007428	28	0.140705	74.9305
>ENSF00000000063	48	0.140858	56.7
>ENSF00000001544	70	0.142428	74.4026
>ENSF00000002284	3	0.143079	87.0945
>ENSF00000000458	263	0.143523	87.1246
>ENSF00000000213	10	0.144487	87.11
>ENSF00000016548	3	0.145009	87.0875
>ENSF00000001837	71	0.145276	87.0805
>ENSF00000002261	71	0.145724	86.174
>ENSF00000001204	37	0.145786	84.4607
>ENSF00000000670	11	0.145983	87.2781
>ENSF00000002261	71	0.146644	86.9614
>ENSF00000006108	32	0.148237	109.835
>ENSF00000002261	71	0.148972	85.8076
>ENSF00000000343	9	0.150582	86.7465
>ENSF00000000114	45	0.150862	88.5219
>ENSF00000000458	263	0.150875	87.0371
>ENSF00000010058	14	0.151219	87.0273
>ENSF00000001357	23	0.152307	86.6577
>ENSF00000002261	71	0.152559	85.7924
>ENSF00000001544	70	0.153109	86.83
>ENSF00000005287	23	0.153532	113.363
>ENSF00000000859	3	0.1541	86.7373
>ENSF00000002364	20	0.154146	81.9084
>ENSF00000007261	27	0.154619	86.5399
>ENSF00000001026	73	0.155755	86.1866
>ENSF00000002517	98	0.157304	86.3796
>ENSF00000002261	71	0.157947	90.9259
>ENSF00000008191	8	0.159923	86.2778
>ENSF00000004298	51	0.161352	86.1952
>ENSF00000001026	73	0.162099	87.5767
>ENSF00000002261	71	0.16262	86.2873
>ENSF00000002261	71	0.162727	78.5171
>ENSF00000000330	29	0.163378	75.9263
>ENSF00000000330	29	0.164358	98.4295
>ENSF00000001837	71	0.165205	85.9974
>ENSF00000002261	71	0.165455	64.5197
>ENSF00000000535	20	0.16631	62.3688
>ENSF00000003070	44	0.167509	85.8648
>ENSF00000002261	71	0.167813	85.8214
>ENSF00000000330	29	0.168246	85.8401
>ENSF00000002261	71	0.169078	86.0111
>ENSF00000002261	71	0.170637	88.028
>ENSF00000002261	71	0.170644	96.3249
>ENSF00000001105	6	0.171254	55.02
>ENSF00000005287	23	0.17165	91.6125
>ENSF00000001026	73	0.172033	57.6463
>ENSF00000005287	23	0.172082	85.4743
>ENSF00000000075	13	0.174925	99.7321
>ENSF00000005287	23	0.175552	85.4695
>ENSF00000002261	71	0.176396	72.5133
>ENSF00000002723	8	0.178496	90.2748
>ENSF00000001544	70	0.179071	107.315
>ENSF00000000063	48	0.179555	72.4991
>ENSF00000004537	45	0.17979	97.9261
>ENSF00000001177	36	0.180639	82.5453
>ENSF00000000458	263	0.180875	110.638
>ENSF00000001544	70	0.181025	85.1328
>ENSF00000001547	14	0.182032	85.1266
>ENSF00000000219	17	0.182035	85.1269
>ENSF00000018314	4	0.182812	90.2649
>ENSF00000000059	16	0.183045	68.6868
>ENSF00000001837	71	0.184506	84.9897
>ENSF00000000063	48	0.184913	74.0438
>ENSF00000000458	263	0.185565	84.9471
>ENSF00000000222	7	0.186247	64.1106
>ENSF00000000458	263	0.186914	84.6448
>ENSF00000000187	5	0.187014	85.1174
>ENSF00000015589	3	0.18845	83.8869
>ENSF00000002261	71	0.188817	98.2148
>ENSF00000001357	23	0.189415	84.697
>ENSF00000000063	48	0.189521	90.7654
>ENSF00000002261	71	0.190073	58.03
>ENSF00000002261	71	0.190277	85.3826
>ENSF00000000458	263	0.190355	83.6326
>ENSF00000000761	5	0.191168	84.9002
>ENSF00000002694	42	0.19117	76.1116
>ENSF00000007723	22	0.191297	84.6418
>ENSF00000001544	70	0.192085	95.21
>ENSF00000000099	15	0.192352	75.2647
>ENSF00000000458	263	0.19246	77.1706
>ENSF00000001357	23	0.192552	61.488
>ENSF00000001713	2	0.193077	84.5398
>ENSF00000000458	263	0.194199	84.2575
>ENSF00000004298	51	0.195301	92.2914
>ENSF00000000458	263	0.195443	84.2843
>ENSF00000004009	68	0.196264	92.14
>ENSF00000001837	71	0.196422	84.5459
>ENSF00000000458	263	0.196796	83.6172
>ENSF00000001837	71	0.197154	84.5383
>ENSF00000005287	23	0.198088	102.675
>ENSF00000000678	12	0.198185	83.646
>ENSF00000002261	71	0.198509	79.4057
>ENSF00000001544	70	0.198561	111.572
>ENSF00000000840	17	0.198574	72.9273
>ENSF00000001544	70	0.199136	84.2312
>ENSF00000001026	73	0.20004	85.1364
>ENSF00000001544	70	0.200347	89.1323
>ENSF00000000367	27	0.200897	91.6977
>ENSF00000001026	73	0.201635	81.8469
>ENSF00000001160	7	0.201953	84.0836
>ENSF00000001544	70	0.202073	84.0774
>ENSF00000000458	263	0.202573	80.3709
>ENSF00000000114	45	0.203254	59.41
>ENSF00000000075	13	0.203762	69.6705
>ENSF00000000458	263	0.203881	83.877
>ENSF00000001177	36	0.2043	83.9598
>ENSF00000005287	23	0.204383	85.047
>ENSF00000000182	15	0.205645	84.0907
>ENSF00000001026	73	0.206368	100.513
>ENSF00000001357	23	0.206685	98.2333
>ENSF00000002261	71	0.206937	83.8293
>ENSF00000004960	43	0.208911	83.7425
>ENSF00000002261	71	0.209593	84.3091
>ENSF00000000582	4	0.211716	82.4862
>ENSF00000000613	25	0.213306	84.2928
>ENSF00000000458	263	0.214127	90.6126
>ENSF00000000707	5	0.216435	91.174
>ENSF00000000505	6	0.2165	83.3877
>ENSF00000010055	12	0.219314	83.1631
>ENSF00000004117	2	0.220338	81.1052
>ENSF00000000688	41	0.221	83.4928
>ENSF00000001544	70	0.221126	83.1516
>ENSF00000002364	20	0.221549	65.3429
>ENSF00000000458	263	0.225375	83.0464
>ENSF00000002364	20	0.225625	82.8101
>ENSF00000001204	37	0.225659	77.8245
>ENSF00000001008	4	0.226087	82.9213
>ENSF00000001748	21	0.226127	82.9745
>ENSF00000001204	37	0.228161	80.5463
>ENSF00000000419	11	0.228334	82.6573
>ENSF00000001177	36	0.228996	85.0327
>ENSF00000008360	25	0.229143	89.532
>ENSF00000004298	51	0.229338	83.2975
>ENSF00000001235	25	0.23024	82.4045
>ENSF00000000063	48	0.230593	90.1173
>ENSF00000004613	2	0.231112	82.5335
>ENSF00000000063	48	0.231202	103.433
>ENSF00000003070	44	0.231633	81.2442
>ENSF00000002877	12	0.232075	82.6191
>ENSF00000001026	73	0.232102	82.8689
>ENSF00000000867	6	0.232169	82.4221
>ENSF00000000458	263	0.234369	82.3683
>ENSF00000001026	73	0.235111	82.1519
>ENSF00000000986	4	0.236157	79.0517
>ENSF00000000458	263	0.236801	74.3162
>ENSF00000001575	117	0.237019	84.1319
>ENSF00000000458	263	0.237301	51.27
>ENSF00000002261	71	0.237415	80.4775
>ENSF00000003621	38	0.237626	73.5327
>ENSF00000002261	71	0.239015	81.1437
>ENSF00000000075	13	0.240171	105.013
>ENSF00000002261	71	0.2404	82.3603
>ENSF00000000505	6	0.240935	81.0399
>ENSF00000004009	68	0.241996	82.3539
>ENSF00000000458	263	0.243497	86.6191
>ENSF00000001026	73	0.243671	78.6454
>ENSF00000000458	263	0.244011	82.8248
>ENSF00000017881	4	0.244044	81.8412
>ENSF00000002261	71	0.246289	81.6061
>ENSF00000000172	24	0.247436	83.2312
>ENSF00000001837	71	0.247624	81.6685
>ENSF00000000458	263	0.247718	81.786
>ENSF00000002261	71	0.248737	93.6781
>ENSF00000002261	71	0.248847	60.7751
>ENSF00000003621	38	0.249211	76.6233
>ENSF00000003621	38	0.250101	81.5169
>ENSF00000000458	263	0.251051	80.452
>ENSF00000002261	71	0.251645	84.0953
>ENSF00000001837	71	0.251904	76.8164
>ENSF00000000670	11	0.254691	81.2445
>ENSF00000000458	263	0.255278	81.2214
>ENSF00000002800	23	0.256063	81.1924
>ENSF00000014331	5	0.256734	81.125
>ENSF00000000475	7	0.25763	81.1422
>ENSF00000000458	263	0.26145	80.9491
>ENSF00000000458	263	0.26271	97.2933
>ENSF00000002800	23	0.26436	76.8747
>ENSF00000002592	9	0.264448	62.2314
>ENSF00000000120	7	0.264489	92.534
>ENSF00000000175	9	0.264563	80.7129
>ENSF00000002261	71	0.264704	81.3621
>ENSF00000000059	16	0.265313	80.6759
>ENSF00000002471	4	0.265408	80.6144
>ENSF00000000492	4	0.266729	74.4407
>ENSF00000000972	3	0.267649	76.0197
>ENSF00000002261	71	0.268075	80.5592
>ENSF00000004009	68	0.268965	58.0888
>ENSF00000002261	71	0.269181	79.8882
>ENSF00000001544	70	0.269182	84.1111
>ENSF00000001204	37	0.26974	50.12
>ENSF00000004537	45	0.270103	95.8192
>ENSF00000001204	37	0.272621	105.979
>ENSF00000004009	68	0.273108	93.0735
>ENSF00000002694	42	0.27321	80.2372
>ENSF00000000458	263	0.273868	103.651
>ENSF00000011487	10	0.274469	83.657
>ENSF00000001177	36	0.275628	57.7209
>ENSF00000010058	14	0.276693	94.1181
>ENSF00000001177	36	0.277524	83.9927
>ENSF00000001837	71	0.278339	83.6604
>ENSF00000002592	9	0.278923	79.9527
>ENSF00000003070	44	0.279512	79.9091
>ENSF00000003482	43	0.279623	53.2478
>ENSF00000000458	263	0.279715	90.6133
>ENSF00000015571	6	0.280938	80.3727
>ENSF00000001026	73	0.282152	54.9296
>ENSF00000002261	71	0.282233	79.1404
>ENSF00000005708	3	0.282551	106.487
>ENSF00000007723	22	0.286268	79.5091
>ENSF00000010055	12	0.287221	89.5618
>ENSF00000001544	70	0.287515	79.4955
>ENSF00000001544	70	0.288204	79.4041
>ENSF00000002694	42	0.28944	79.3352
>ENSF00000000458	263	0.289858	79.3118
>ENSF00000000063	48	0.290004	78.7331
>ENSF00000000458	263	0.290994	78.2285
>ENSF00000001575	117	0.291796	88.9405
>ENSF00000000367	27	0.292166	106.492
>ENSF00000000458	263	0.293859	79.0848
>ENSF00000000566	4	0.293927	79.0003
>ENSF00000000458	263	0.293949	75.2909
>ENSF00000006695	25	0.2955	76.0757
>ENSF00000001026	73	0.296032	78.9654
>ENSF00000000458	263	0.296397	50.48
>ENSF00000002261	71	0.296679	78.9301
>ENSF00000001544	70	0.296701	103.363
>ENSF00000001026	73	0.296804	77.7996
>ENSF00000002517	98	0.297187	78.896
>ENSF00000000825	6	0.297753	75.4062
>ENSF00000001204	37	0.298281	104.55
>ENSF00000001204	37	0.299065	81.2237
>ENSF00000001544	70	0.299587	78.7667
>ENSF00000001544	70	0.299723	86.5161
>ENSF00000000845	196	0.300169	71.5135
>ENSF00000001026	73	0.300402	104.692
>ENSF00000001026	73	0.300414	105.22
>ENSF00000001357	23	0.302063	78.5983
>ENSF00000001544	70	0.303122	81.1588
>ENSF00000000114	45	0.303796	78.755
>ENSF00000000061	22	0.304463	78.4955
>ENSF00000004009	68	0.304609	56.7931
>ENSF00000001837	71	0.304912	85.9279
>ENSF00000002261	71	0.30513	78.455
>ENSF00000000670	11	0.305302	82.0977
>ENSF00000001837	71	0.306627	78.394
>ENSF00000000458	263	0.306686	77.9013
>ENSF00000000175	9	0.307098	78.3543
>ENSF00000001544	70	0.308099	72.2175
>ENSF00000003482	43	0.308959	92.3133
>ENSF00000006184	31	0.30916	78.3049
>ENSF00000001544	70	0.309664	67.2658
>ENSF00000002261	71	0.310508	78.1458
>ENSF00000001544	70	0.311128	78.1271
>ENSF00000002261	71	0.311418	78.4466
>ENSF00000000555	24	0.311545	78.1627
>ENSF00000011021	11	0.313919	88.0612
>ENSF00000001544	70	0.314267	78.5411
>ENSF00000003482	43	0.315391	77.8637
>ENSF00000000845	196	0.315698	77.8585
>ENSF00000000330	29	0.317226	80.6681
>ENSF00000000371	4	0.317577	77.7506
>ENSF00000004298	51	0.31996	76.2592
>ENSF00000000367	27	0.320003	106.315
>ENSF00000001357	23	0.321121	76.1423
>ENSF00000001544	70	0.321745	56.496
>ENSF00000002261	71	0.321768	103.31
>ENSF00000000458	263	0.322218	80.2937
>ENSF00000002261	71	0.322917	72.3047
>ENSF00000000458	263	0.323441	62.2638
>ENSF00000000108	13	0.325602	77.4696
>ENSF00000002261	71	0.326413	77.2388
>ENSF00000001544	70	0.326902	77.2308
>ENSF00000002261	71	0.328032	95.3443
>ENSF00000000458	263	0.328329	99.1723
>ENSF00000001544	70	0.329058	52.34
>ENSF00000001544	70	0.330254	77.6437
>ENSF00000000458	263	0.330521	76.7594
>ENSF00000019377	4	0.330568	51.1697
>ENSF00000012857	10	0.330656	72.2141
>ENSF00000004298	51	0.331595	76.9405
>ENSF00000001837	71	0.331651	77.072
>ENSF00000000070	7	0.331824	76.1026
>ENSF00000002694	42	0.332342	64.8793
>ENSF00000000205	7	0.332637	113.41
>ENSF00000000063	48	0.333216	77.4607
>ENSF00000001204	37	0.334002	77.0564
>ENSF00000000458	263	0.334665	87.7743
>ENSF00000001544	70	0.334779	76.7685
>ENSF00000000458	263	0.334829	76.766
>ENSF00000000070	7	0.335196	76.7444
>ENSF00000002261	71	0.336083	75.8059
>ENSF00000002261	71	0.336226	79.6289
>ENSF00000000367	27	0.338434	53.2285
>ENSF00000006184	31	0.338472	95.5499
>ENSF00000002261	71	0.339056	76.8527
>ENSF00000000641	8	0.339685	82.3529
>ENSF00000000458	263	0.339688	76.4858
>ENSF00000001177	36	0.339848	76.455
>ENSF00000001544	70	0.340046	78.2252
>ENSF00000000075	13	0.340091	76.4624
>ENSF00000002261	71	0.340655	76.4311
>ENSF00000002694	42	0.340919	93.0775
>ENSF00000003027	12	0.341378	66.0989
>ENSF00000012853	8	0.341662	79.0481
>ENSF00000001919	3	0.342076	75.1814
>ENSF00000002694	42	0.342441	109.28
>ENSF00000004780	25	0.343062	55.61
>ENSF00000000222	7	0.343341	90.0307
>ENSF00000002261	71	0.343712	76.7044
>ENSF00000000001	19	0.344038	76.2365
>ENSF00000001026	73	0.345514	76.1505
>ENSF00000000458	263	0.345845	69.1902
>ENSF00000000546	4	0.346085	76.1416
>ENSF00000003621	38	0.347142	79.2886
>ENSF00000000114	45	0.347211	76.0572
>ENSF00000000113	18	0.347253	57.9588
>ENSF00000005287	23	0.34982	75.9837
>ENSF00000000063	48	0.350301	75.9409
>ENSF00000002261	71	0.350526	76.1036
>ENSF00000002694	42	0.351913	80.3359
>ENSF00000001204	37	0.352024	75.7733
>ENSF00000003070	44	0.352358	98.9636
>ENSF00000000249	10	0.352754	77.4299
>ENSF00000000458	263	0.353034	75.9582
>ENSF00000006431	27	0.353361	75.6945
>ENSF00000008360	25	0.353782	79.2149
>ENSF00000002877	12	0.355625	73.3847
>ENSF00000000063	48	0.355965	75.5408
>ENSF00000004959	47	0.356152	49.9538
>ENSF00000002592	9	0.356217	101.501
>ENSF00000000108	13	0.357208	113.41
>ENSF00000001026	73	0.358848	80.929
>ENSF00000000063	48	0.360276	72.0359
>ENSF00000001544	70	0.36058	72.5786
>ENSF00000000641	8	0.361136	73.2743
>ENSF00000000063	48	0.361217	75.2724
>ENSF00000000458	263	0.361275	75.2352
>ENSF00000003070	44	0.36227	51.21
>ENSF00000001204	37	0.362391	75.2583
>ENSF00000002261	71	0.363053	83.6161
>ENSF00000000075	13	0.364013	75.077
>ENSF00000002694	42	0.364026	93.4626
>ENSF00000002517	98	0.364188	97.3308
>ENSF00000001357	23	0.364495	74.9632
>ENSF00000000535	20	0.365389	74.8012
>ENSF00000001544	70	0.365577	75.1082
>ENSF00000001544	70	0.365927	74.9635
>ENSF00000000458	263	0.36675	74.9564
>ENSF00000000489	8	0.366836	79.4665
>ENSF00000004298	51	0.367381	74.8024
>ENSF00000000342	5	0.367533	45.1588
>ENSF00000000458	263	0.368768	74.7973
>ENSF00000002261	71	0.368901	74.7575
>ENSF00000000458	263	0.3698	74.7367
>ENSF00000000613	25	0.370064	74.7213
>ENSF00000013916	6	0.370183	74.686
>ENSF00000002261	71	0.371725	59.4707
>ENSF00000000458	263	0.371917	74.6126
>ENSF00000001837	71	0.371932	74.5867
>ENSF00000000458	263	0.372038	74.6054
>ENSF00000001837	71	0.372811	111.03
>ENSF00000009600	23	0.373297	73.1247
>ENSF00000001748	21	0.37348	73.088
>ENSF00000000075	13	0.373658	77.5957
>ENSF00000001204	37	0.374443	74.4552
>ENSF00000002261	71	0.374947	74.3703
>ENSF00000000458	263	0.374962	73.2665
>ENSF00000001544	70	0.375004	75.6096
>ENSF00000001544	70	0.375329	74.4121
>ENSF00000003013	3	0.375784	94.8545
>ENSF00000004959	47	0.376028	88.126
>ENSF00000001289	6	0.376464	75.2064
>ENSF00000000458	263	0.37827	77.091
>ENSF00000000041	9	0.378453	73.061
>ENSF00000001837	71	0.378852	74.2043
>ENSF00000001026	73	0.378984	60.3626
>ENSF00000006434	28	0.379783	45.5891
>ENSF00000001544	70	0.379924	54.2094
>ENSF00000000114	45	0.380945	74.0938
>ENSF00000011726	4	0.381404	74.0542
>ENSF00000000207	6	0.381642	74.0419
>ENSF00000001837	71	0.381686	74.0376
>ENSF00000001026	73	0.381933	72.9627
>ENSF00000005287	23	0.382112	74.0115
>ENSF00000001544	70	0.382434	76.8909
>ENSF00000000458	263	0.382457	75.2391
>ENSF00000001544	70	0.382739	68.1489
>ENSF00000003027	12	0.38283	73.9738
>ENSF00000004206	2	0.383771	70.9006
>ENSF00000001544	70	0.38389	47.23
>ENSF00000012387	9	0.384865	73.899
>ENSF00000001177	36	0.386212	74.0922
>ENSF00000000458	263	0.38694	73.6581
>ENSF00000000114	45	0.387016	74.7323
>ENSF00000000370	18	0.38799	73.6651
>ENSF00000004959	47	0.388551	94.9838
>ENSF00000001026	73	0.389542	90.0515
>ENSF00000003027	12	0.391505	72.075
>ENSF00000000205	7	0.393052	82.6301
>ENSF00000003514	2	0.393137	74.274
>ENSF00000000419	11	0.393207	77.8461
>ENSF00000000845	196	0.393294	88.9352
>ENSF00000000063	48	0.393396	73.3439
>ENSF00000000044	9	0.394482	73.2793
>ENSF00000004009	68	0.395877	75.3943
>ENSF00000000063	48	0.396141	79.1279
>ENSF00000000458	263	0.396301	57.8463
>ENSF00000001544	70	0.396775	71.6571
>ENSF00000000458	263	0.39755	73.4972
>ENSF00000001544	70	0.398088	53.1326
>ENSF00000001357	23	0.398166	72.9839
>ENSF00000013492	5	0.398227	73.0448
>ENSF00000000535	20	0.399949	58.7986
>ENSF00000000330	29	0.401117	70.0992
>ENSF00000002261	71	0.401847	47.5188
>ENSF00000000172	24	0.401945	99.069
>ENSF00000000458	263	0.40273	72.2887
>ENSF00000000535	20	0.403488	66.0725
>ENSF00000005287	23	0.403603	72.3671
>ENSF00000000063	48	0.404937	72.6967
>ENSF00000001544	70	0.406295	44.59
>ENSF00000000063	48	0.407169	72.1537
>ENSF00000002261	71	0.407537	72.5181
>ENSF00000005709	44	0.407882	72.5118
>ENSF00000001837	71	0.408469	81.037
>ENSF00000000114	45	0.409593	72.5047
>ENSF00000002517	98	0.410168	76.5177
>ENSF00000010171	12	0.410818	92.3418
>ENSF00000004536	45	0.411128	72.2846
>ENSF00000002284	3	0.411428	72.2666
>ENSF00000006431	27	0.411693	73.9797
>ENSF00000001235	25	0.411745	82.7272
>ENSF00000002517	98	0.411762	109.21
>ENSF00000001357	23	0.412758	64.4798
>ENSF00000000535	20	0.415494	79.6792
>ENSF00000009511	14	0.415563	72.3732
>ENSF00000001088	3	0.416486	72.0828
>ENSF00000000458	263	0.418116	42.4443
>ENSF00000000109	8	0.419175	74.0726
>ENSF00000000458	263	0.419537	72.7882
>ENSF00000001357	23	0.41985	74.4351
>ENSF00000016546	3	0.419998	76.8568
>ENSF00000006184	31	0.420607	76.2047
>ENSF00000000044	9	0.422113	71.658
>ENSF00000000688	41	0.423778	71.482
>ENSF00000000791	4	0.423852	70.716
>ENSF00000001544	70	0.423975	71.5111
>ENSF00000000114	45	0.42498	71.4495
>ENSF00000000458	263	0.426979	98.72
>ENSF00000001544	70	0.427222	67.9543
>ENSF00000001544	70	0.428019	51.3333
>ENSF00000003482	43	0.428049	70.6931
>ENSF00000000348	15	0.428267	63.9344
>ENSF00000014323	8	0.428341	71.1563
>ENSF00000002694	42	0.429311	71.1869
>ENSF00000002694	42	0.430113	71.6097
>ENSF00000000145	9	0.431039	65.0942
>ENSF00000015569	4	0.432327	41.8727
>ENSF00000004537	45	0.432665	70.9527
>ENSF00000000458	263	0.432727	42.4188
>ENSF00000003621	38	0.433443	70.9786
>ENSF00000000845	196	0.433773	70.9653
>ENSF00000001204	37	0.433807	59.11
>ENSF00000010785	2	0.433919	76.1586
>ENSF00000000108	13	0.433951	98.2147
>ENSF00000000458	263	0.434099	97.3961
>ENSF00000002261	71	0.434454	70.9545
>ENSF00000001544	70	0.437042	49.0257
>ENSF00000001544	70	0.437344	70.1024
>ENSF00000016546	3	0.438002	70.659
>ENSF00000000535	20	0.438145	89.8489
>ENSF00000000458	263	0.438508	96.3372
>ENSF00000000172	24	0.438929	67.635
>ENSF00000001235	25	0.439675	102.14
>ENSF00000000458	263	0.43986	70.553
>ENSF00000000613	25	0.440069	72.0317
>ENSF00000000613	25	0.440246	70.5215
>ENSF00000000458	263	0.441638	70.4372
>ENSF00000003818	5	0.442096	97.446
>ENSF00000000367	27	0.444296	70.2624
>ENSF00000000535	20	0.444569	70.2572
>ENSF00000001235	25	0.444918	66.9783
>ENSF00000003621	38	0.445587	76.5592
>ENSF00000002504	3	0.446077	70.1605
>ENSF00000003621	38	0.446459	51.2499
>ENSF00000014331	5	0.446517	70.1392
>ENSF00000002261	71	0.447812	65.9136
>ENSF00000002694	42	0.448942	56.155
>ENSF00000001204	37	0.449266	69.9695
>ENSF00000002592	9	0.449298	71.6074
>ENSF00000001204	37	0.449557	70.0427
>ENSF00000002261	71	0.451861	69.8074
>ENSF00000000114	45	0.452633	60.3224
>ENSF00000001544	70	0.453391	69.7212
>ENSF00000000458	263	0.453486	55.12
>ENSF00000005287	23	0.454368	69.7333
>ENSF00000001544	70	0.456811	69.5055
>ENSF00000000458	263	0.457537	72.9509
>ENSF00000003621	38	0.457782	70.0225
>ENSF00000000129	19	0.459047	67.5613
>ENSF00000010651	7	0.459892	115.71
>ENSF00000006695	25	0.460049	52.3653
>ENSF00000000718	7	0.461478	69.2175
>ENSF00000003621	38	0.461796	69.068
>ENSF00000002261	71	0.462692	69.1544
>ENSF00000002592	9	0.463082	68.7923
>ENSF00000001544	70	0.463631	69.0723
>ENSF00000003070	44	0.463828	67.4756
>ENSF00000003482	43	0.463923	74.1725
>ENSF00000012853	8	0.464193	62.2001
>ENSF00000000249	10	0.46463	69.0188
>ENSF00000000113	18	0.464631	74.4984
>ENSF00000002261	71	0.464638	55.8121
>ENSF00000000845	196	0.465732	68.6283
>ENSF00000005709	44	0.467105	68.7233
>ENSF00000000110	9	0.468326	89.9225
>ENSF00000000063	48	0.469532	63.504
>ENSF00000000053	15	0.469689	71.843
>ENSF00000001026	73	0.469748	68.3281
>ENSF00000001837	71	0.470112	79.0358
>ENSF00000006431	27	0.471306	75.7822
>ENSF00000002261	71	0.471697	65.664
>ENSF00000001544	70	0.472672	68.5306
>ENSF00000001544	70	0.473	38.7
>ENSF00000000845	196	0.473058	68.4837
>ENSF00000012860	6	0.474018	68.428
>ENSF00000002517	98	0.474797	68.4359
>ENSF00000001235	25	0.474975	68.3805
>ENSF00000000458	263	0.47531	68.1551
>ENSF00000001544	70	0.475823	69.2425
>ENSF00000000509	3	0.475883	68.1022
>ENSF00000001177	36	0.476374	38.2896
>ENSF00000001204	37	0.476528	53.9662
>ENSF00000002877	12	0.476923	68.2677
>ENSF00000000330	29	0.478361	96.97
>ENSF00000003621	38	0.478798	50.6343
>ENSF00000000259	2	0.478869	85.5505
>ENSF00000000587	8	0.479187	68.3201
>ENSF00000003482	43	0.479237	80.0729
>ENSF00000000458	263	0.480183	62.7676
>ENSF00000001544	70	0.480817	68.4462
>ENSF00000010303	10	0.482175	68.5746
>ENSF00000000458	263	0.48341	67.6141
>ENSF00000002364	20	0.484277	67.8003
>ENSF00000003070	44	0.484458	64.6793
>ENSF00000007354	17	0.485509	67.7231
>ENSF00000002261	71	0.485731	67.6881
>ENSF00000000613	25	0.486401	67.9171
>ENSF00000003621	38	0.487711	67.5851
>ENSF00000001544	70	0.48842	67.5475
>ENSF00000003482	43	0.488773	67.9484
>ENSF00000000458	263	0.489642	61
>ENSF00000019377	4	0.49047	72.8879
>ENSF00000002261	71	0.491261	64.3956
>ENSF00000000042	10	0.491353	67.4366
>ENSF00000000840	17	0.492368	67.2033
>ENSF00000000458	263	0.49238	70.8358
>ENSF00000000114	45	0.492617	66.8815
>ENSF00000000739	5	0.495853	107.01
>ENSF00000012853	8	0.497218	66.9878
>ENSF00000002261	71	0.497334	66.9068
>ENSF00000000129	19	0.497779	70.7163
>ENSF00000022224	2	0.499557	66.7386
>ENSF00000001026	73	0.500013	67.1105
>ENSF00000001544	70	0.503055	66.7905
>ENSF00000001544	70	0.504106	64.4455
>ENSF00000001357	23	0.504357	66.5373
>ENSF00000004780	25	0.505149	69.4307
>ENSF00000003071	57	0.505405	68.1107
>ENSF00000000330	29	0.506796	58.9707
>ENSF00000000114	45	0.506954	70.1367
>ENSF00000001357	23	0.508503	62.0684
>ENSF00000000370	18	0.510445	39.7845
>ENSF00000000458	263	0.511188	66.1136
>ENSF00000001177	36	0.511452	78.3312
>ENSF00000001544	70	0.511557	62.5641
>ENSF00000000063	48	0.511705	66.0715
>ENSF00000001544	70	0.512481	63.5346
>ENSF00000000341	12	0.512824	77.8175
>ENSF00000000114	45	0.513742	61.2194
>ENSF00000001544	70	0.514668	53.2748
>ENSF00000002668	9	0.515051	65.5562
>ENSF00000001544	70	0.515088	47
>ENSF00000007723	22	0.515342	48.7123
>ENSF00000002800	23	0.517236	65.7199
>ENSF00000001606	2	0.518997	66.4863
>ENSF00000000688	41	0.519001	64.5675
>ENSF00000001837	71	0.519286	65.5408
>ENSF00000000257	7	0.519287	65.5313
>ENSF00000001544	70	0.519362	54.25
>ENSF00000006431	27	0.519606	65.613
>ENSF00000007723	22	0.51997	65.545
>ENSF00000002261	71	0.52054	65.5094
>ENSF00000004298	51	0.521025	65.4047
>ENSF00000001478	7	0.521138	72.0086
>ENSF00000000330	29	0.522371	84.7987
>ENSF00000002261	71	0.522974	65.3827
>ENSF00000000156	31	0.523378	58.6582
>ENSF00000000458	263	0.523595	65.3142
>ENSF00000002517	98	0.523623	65.4933
>ENSF00000007354	17	0.523624	66.1392
>ENSF00000001204	37	0.523666	42.2198
>ENSF00000002517	98	0.524046	65.2295
>ENSF00000009601	18	0.524249	62.211
>ENSF00000001837	71	0.524302	64.3635
>ENSF00000002364	20	0.525438	66.4671
>ENSF00000001544	70	0.526105	64.9898
>ENSF00000000172	24	0.527641	69.2309
>ENSF00000002261	71	0.52782	93.4635
>ENSF00000002364	20	0.528094	64.1208
>ENSF00000009600	23	0.528113	65.0252
>ENSF00000009511	14	0.528584	64.9885
>ENSF00000004959	47	0.528667	64.9897
>ENSF00000002261	71	0.528894	65.0103
>ENSF00000002261	71	0.528924	62.1437
>ENSF00000000458	263	0.529828	66.675
>ENSF00000000114	45	0.529907	64.9712
>ENSF00000006431	27	0.531338	72.2791
>ENSF00000002261	71	0.531399	64.8104
>ENSF00000001544	70	0.531698	64.6492
>ENSF00000000343	9	0.532719	64.6216
>ENSF00000001544	70	0.533153	64.6646
>ENSF00000001544	70	0.533274	62.3259
>ENSF00000009511	14	0.535585	64.5428
>ENSF00000002694	42	0.535813	64.895
>ENSF00000000458	263	0.535836	64.4179
>ENSF00000001544	70	0.536368	64.4264
>ENSF00000001837	71	0.536541	64.601
>ENSF00000005287	23	0.536988	64.4788
>ENSF00000001837	71	0.537318	65.464
>ENSF00000000114	45	0.537783	64.4042
>ENSF00000002694	42	0.538885	66.8007
>ENSF00000000249	10	0.540204	64.1721
>ENSF00000007354	17	0.540492	64.4862
>ENSF00000000846	5	0.541803	57.4753
>ENSF00000000555	24	0.542121	70.4889
>ENSF00000006431	27	0.542922	72.2393
>ENSF00000001544	70	0.54303	63.7994
>ENSF00000009510	6	0.543979	37.6377
>ENSF00000006695	25	0.54466	63.7721
>ENSF00000015159	6	0.545024	68.2366
>ENSF00000011487	10	0.545677	64.2334
>ENSF00000000114	45	0.547788	65.3409
>ENSF00000001544	70	0.547963	61.1354
>ENSF00000007723	22	0.548467	61.8765
>ENSF00000006431	27	0.549183	62.9753
>ENSF00000001544	70	0.549983	68.6509
>ENSF00000001544	70	0.550181	65.0494
>ENSF00000006695	25	0.550511	63.5821
>ENSF00000001544	70	0.552662	63.4107
>ENSF00000001837	71	0.552859	78.8411
>ENSF00000000670	11	0.553327	63.381
>ENSF00000004298	51	0.553514	36.4849
>ENSF00000002517	98	0.555285	64.7716
>ENSF00000004959	47	0.556629	59.9773
>ENSF00000002471	4	0.557074	63.1562
>ENSF00000000535	20	0.557122	57.4058
>ENSF00000002261	71	0.557532	92.6912
>ENSF00000000001	19	0.557627	63.1477
>ENSF00000000458	263	0.55906	62.9185
>ENSF00000000871	11	0.559494	32.9946
>ENSF00000002517	98	0.559595	62.992
>ENSF00000000367	27	0.560124	75.64
>ENSF00000000641	8	0.560786	66.735
>ENSF00000000063	48	0.560803	62.8964
>ENSF00000002694	42	0.561607	67.8955
>ENSF00000000632	4	0.562037	62.8328
>ENSF00000001233	6	0.563007	62.7696
>ENSF00000002261	71	0.564001	39.3749
>ENSF00000001544	70	0.564114	67.2535
>ENSF00000001544	70	0.56413	62.6926
>ENSF00000001235	25	0.565276	58.2271
>ENSF00000000203	14	0.565853	62.5838
>ENSF00000003621	38	0.565909	62.4253
>ENSF00000002694	42	0.566122	62.5493
>ENSF00000001837	71	0.566583	51.8638
>ENSF00000005709	44	0.56687	67.3423
>ENSF00000000249	10	0.568343	62.4821
>ENSF00000001575	117	0.568877	63.1797
>ENSF00000003482	43	0.569902	39.4671
>ENSF00000000089	32	0.569937	77.2153
>ENSF00000000845	196	0.571126	62.1575
>ENSF00000000458	263	0.571278	64.5013
>ENSF00000000063	48	0.571603	62.2076
>ENSF00000006431	27	0.572713	61.9662
>ENSF00000001357	23	0.572944	62.1562
>ENSF00000000458	263	0.574318	62.0446
>ENSF00000001544	70	0.574577	62.0104
>ENSF00000001235	25	0.575499	61.9521
>ENSF00000000335	27	0.575631	61.9785
>ENSF00000002261	71	0.575873	61.9245
>ENSF00000000134	12	0.576007	61.9187
>ENSF00000003655	2	0.576267	59.414
>ENSF00000000220	2	0.577332	39.2157
>ENSF00000001748	21	0.577426	48.3061
>ENSF00000002261	71	0.578497	62.2597
>ENSF00000004298	51	0.57951	57.3575
>ENSF00000001026	73	0.579724	62.6842
>ENSF00000001640	3	0.580039	61.6481
>ENSF00000000001	19	0.58007	58.9109
>ENSF00000000458	263	0.580287	61.6376
>ENSF00000000187	5	0.580412	76.697
>ENSF00000002694	42	0.581406	61.5638
>ENSF00000001026	73	0.581466	56.5605
>ENSF00000000458	263	0.581481	65.9851
>ENSF00000002261	71	0.58183	80.5295
>ENSF00000001544	70	0.581849	57.569
>ENSF00000000203	14	0.582603	67.1925
>ENSF00000002877	12	0.582669	32.3492
>ENSF00000000180	4	0.58337	61.433
>ENSF00000000458	263	0.583894	61.3994
>ENSF00000001837	71	0.585651	61.2838
>ENSF00000000458	263	0.586547	61.2246
>ENSF00000000113	18	0.586619	65.2149
>ENSF00000000052	19	0.587269	48.8611
>ENSF00000001837	71	0.58848	60.2271
>ENSF00000002877	12	0.588881	49.0416
>ENSF00000001544	70	0.589456	61.0325
>ENSF00000001837	71	0.589652	75.419
>ENSF00000001544	70	0.589786	34.6436
>ENSF00000000001	19	0.589899	50.201
>ENSF00000001544	70	0.591525	38.7458
>ENSF00000000845	196	0.592101	47.7998
>ENSF00000001544	70	0.592401	60.8376
>ENSF00000002261	71	0.592871	60.8056
>ENSF00000001544	70	0.593669	64.0364
>ENSF00000001544	70	0.594516	61.0358
>ENSF00000001544	70	0.594517	64.4052
>ENSF00000003621	38	0.59551	60.6055
>ENSF00000002261	71	0.595741	60.6162
>ENSF00000002517	98	0.596108	60.5319
>ENSF00000002723	8	0.596857	79.5359
>ENSF00000000172	24	0.597345	60.0107
>ENSF00000000114	45	0.598722	60.3197
>ENSF00000000269	9	0.598973	60.5928
>ENSF00000000114	45	0.599623	57.2001
>ENSF00000009600	23	0.600048	60.2868
>ENSF00000003070	44	0.600666	60.3056
>ENSF00000000458	263	0.60068	83.7387
>ENSF00000002723	8	0.60138	60.264
>ENSF00000002517	98	0.601807	76.3298
>ENSF00000002800	23	0.601819	60.2126
>ENSF00000007723	22	0.602497	59.7524
>ENSF00000003621	38	0.602873	60.1405
>ENSF00000000535	20	0.606167	59.9239
>ENSF00000000367	27	0.606228	60.1206
>ENSF00000004959	47	0.606659	58.7664
>ENSF00000001235	25	0.606719	59.0676
>ENSF00000000458	263	0.60676	60.0744
>ENSF00000006431	27	0.607374	59.8422
>ENSF00000000114	45	0.607803	59.8145
>ENSF00000001544	70	0.610616	60.6356
>ENSF00000002261	71	0.610641	61.4147
>ENSF00000000458	263	0.610823	54.9563
>ENSF00000000114	45	0.611135	59.5936
>ENSF00000001177	36	0.611872	61.3957
>ENSF00000002694	42	0.611895	59.245
>ENSF00000006695	25	0.612207	59.5482
>ENSF00000001026	73	0.612386	61.9347
>ENSF00000001544	70	0.612551	59.4963
>ENSF00000000175	9	0.612666	58.1074
>ENSF00000004537	45	0.613298	59.4464
>ENSF00000002877	12	0.613378	65.1487
>ENSF00000001544	70	0.613513	59.4319
>ENSF00000001837	71	0.613906	36.0758
>ENSF00000000535	20	0.614447	59.3704
>ENSF00000001544	70	0.614997	60.0328
>ENSF00000000458	263	0.616631	72.0545
>ENSF00000002261	71	0.617367	56.4765
>ENSF00000001544	70	0.617412	52.1376
>ENSF00000001544	70	0.61755	84.6119
>ENSF00000001544	70	0.618168	58.9901
>ENSF00000001235	25	0.61823	33.536
>ENSF00000000367	27	0.618468	59.0998
>ENSF00000002877	12	0.619423	61.0905
>ENSF00000000061	22	0.619775	59.0167
>ENSF00000002261	71	0.620577	55.4946
>ENSF00000000274	9	0.620592	59.0031
>ENSF00000001748	21	0.620765	59.3462
>ENSF00000011021	11	0.622426	78.4493
>ENSF00000003070	44	0.623841	58.7389
>ENSF00000000458	263	0.623869	69.474
>ENSF00000002694	42	0.624327	58.7062
>ENSF00000001544	70	0.624341	58.7132
>ENSF00000001177	36	0.624898	58.7401
>ENSF00000001544	70	0.626309	60.0451
>ENSF00000000678	12	0.627011	58.5249
>ENSF00000012981	7	0.627063	60.1043
>ENSF00000000001	19	0.627461	58.7385
>ENSF00000002261	71	0.627594	58.868
>ENSF00000002592	9	0.628596	75.8311
>ENSF00000002517	98	0.631338	46.6253
>ENSF00000000845	196	0.631343	58.2353
>ENSF00000003071	57	0.631581	58.419
>ENSF00000001369	2	0.632908	59.8871
>ENSF00000003621	38	0.633693	61.1119
>ENSF00000000458	263	0.63522	57.3349
>ENSF00000000330	29	0.635628	57.9436
>ENSF00000002261	71	0.637136	55.3537
>ENSF00000002694	42	0.637616	56.6637
>ENSF00000000114	45	0.637953	57.8137
>ENSF00000000274	9	0.637993	60.6354
>ENSF00000003621	38	0.637999	58.8957
>ENSF00000002694	42	0.638663	53.1488
>ENSF00000000458	263	0.638705	41.7081
>ENSF00000000458	263	0.638774	35.3485
>ENSF00000000114	45	0.639648	57.7261
>ENSF00000000340	9	0.64048	57.6147
>ENSF00000004298	51	0.640665	56.6216
>ENSF00000000458	263	0.640973	57.5867
>ENSF00000001544	70	0.6412	56.2098
>ENSF00000000063	48	0.641233	42.0656
>ENSF00000006273	8	0.641417	58.581
>ENSF00000000458	263	0.6415	55.5425
>ENSF00000001837	71	0.641764	57.5273
>ENSF00000001544	70	0.641826	31.4209
>ENSF00000000688	41	0.642497	57.4777
>ENSF00000000114	45	0.643166	68.1694
>ENSF00000002261	71	0.643265	74.6481
>ENSF00000000458	263	0.643497	57.4086
>ENSF00000004959	47	0.645247	63.2382
>ENSF00000000458	263	0.645438	57.3634
>ENSF00000000367	27	0.645478	56.9156
>ENSF00000005287	23	0.646091	57.2342
>ENSF00000000535	20	0.647746	39.8037
>ENSF00000001544	70	0.648331	57.1191
>ENSF00000000063	48	0.648486	57.0798
>ENSF00000000182	15	0.649647	59.4994
>ENSF00000001544	70	0.649893	56.9746
>ENSF00000003621	38	0.652441	54.3933
>ENSF00000000249	10	0.652816	56.7753
>ENSF00000002611	3	0.652958	52.4347
>ENSF00000009211	17	0.653545	58.0941
>ENSF00000000458	263	0.654778	56.6602
>ENSF00000002261	71	0.655628	46.4183
>ENSF00000002694	42	0.656694	75.0985
>ENSF00000003070	44	0.657973	74.2205
>ENSF00000003621	38	0.658064	56.4167
>ENSF00000003482	43	0.658269	60.1666
>ENSF00000000458	263	0.658535	71.9696
>ENSF00000003621	38	0.659131	56.6658
>ENSF00000000458	263	0.659163	56.3422
>ENSF00000000114	45	0.659348	56.7585
>ENSF00000001575	117	0.659421	62.0315
>ENSF00000016536	3	0.659521	57.0473
>ENSF00000002261	71	0.659576	73.9174
>ENSF00000000458	263	0.660132	26.8552
>ENSF00000003621	38	0.660164	56.2729
>ENSF00000000305	2	0.660233	44.5211
>ENSF00000002261	71	0.660355	54.6914
>ENSF00000003621	38	0.660832	54.258
>ENSF00000000555	24	0.661144	36.0602
>ENSF00000000458	263	0.661858	56.3533
>ENSF00000002261	71	0.662078	63.4099
>ENSF00000002517	98	0.662189	39.7465
>ENSF00000001544	70	0.662938	56.082
>ENSF00000000135	10	0.66294	82.317
>ENSF00000012853	8	0.662986	56.0975
>ENSF00000001544	70	0.663106	81.7809
>ENSF00000001544	70	0.663456	75.041
>ENSF00000000870	15	0.663817	55.567
>ENSF00000001235	25	0.664303	55.9892
>ENSF00000000249	10	0.664697	61.2875
>ENSF00000003621	38	0.664933	55.949
>ENSF00000001026	73	0.665654	55.8965
>ENSF00000000555	24	0.665833	46.676
>ENSF00000000114	45	0.666328	56.2229
>ENSF00000001040	3	0.666537	53.6561
>ENSF00000003621	38	0.667165	54.8869
>ENSF00000000128	9	0.66717	55.5044
>ENSF00000001544	70	0.66767	55.9827
>ENSF00000001837	71	0.66787	55.7437
>ENSF00000001544	70	0.668977	55.668
>ENSF00000019373	2	0.669099	55.3334
>ENSF00000000222	7	0.669264	56.7825
>ENSF00000000114	45	0.669682	55.0856
>ENSF00000001026	73	0.669697	55.6215
>ENSF00000003070	44	0.670609	62.5425
>ENSF00000000458	263	0.671038	55.534
>ENSF00000000240	8	0.671227	57.212
>ENSF00000003621	38	0.671231	77.0906
>ENSF00000001204	37	0.671607	55.357
>ENSF00000000458	263	0.671899	39.4398
>ENSF00000006057	34	0.672287	53.3325
>ENSF00000001357	23	0.672472	53.211
>ENSF00000002261	71	0.673094	55.3858
>ENSF00000007723	22	0.67537	55.1968
>ENSF00000000705	8	0.675487	48.7255
>ENSF00000010055	12	0.675517	55.2174
>ENSF00000001544	70	0.67654	56.646
>ENSF00000001837	71	0.676671	36.6499
>ENSF00000000555	24	0.67691	57.7541
>ENSF00000001357	23	0.677059	55.113
>ENSF00000017749	4	0.677062	76.6885
>ENSF00000002261	71	0.683464	35.3653
>ENSF00000001837	71	0.684182	54.6205
>ENSF00000001837	71	0.684368	53.1193
>ENSF00000001575	117	0.68456	52.4123
>ENSF00000003482	43	0.685107	53.9314
>ENSF00000000168	10	0.687055	76.9176
>ENSF00000001544	70	0.688536	52.5097
>ENSF00000000075	13	0.688676	54.3033
>ENSF00000001177	36	0.689167	50.6472
>ENSF00000001544	70	0.689517	54.1583
>ENSF00000005489	3	0.689659	50.8786
>ENSF00000000063	48	0.690463	53.8048
>ENSF00000001837	71	0.691257	54.1287
>ENSF00000001042	7	0.692174	54.6275
>ENSF00000000458	263	0.692419	53.9475
>ENSF00000000341	12	0.692427	55.5181
>ENSF00000001026	73	0.692434	53.8566
>ENSF00000000670	11	0.692885	76.9844
>ENSF00000001357	23	0.693052	54.0021
>ENSF00000001837	71	0.693554	39.4853
>ENSF00000000063	48	0.693715	54.0002
>ENSF00000003692	2	0.693826	51.5799
>ENSF00000002877	12	0.694977	53.8634
>ENSF00000003621	38	0.695051	56.9005
>ENSF00000003621	38	0.696327	54.4596
>ENSF00000001544	70	0.697353	47.5495
>ENSF00000001544	70	0.697682	53.6795
>ENSF00000000705	8	0.699236	53.9351
>ENSF00000003070	44	0.699249	53.645
>ENSF00000001544	70	0.699307	56.5097
>ENSF00000000114	45	0.699326	48.5656
>ENSF00000003621	38	0.699671	53.5997
>ENSF00000001544	70	0.700917	63.9334
>ENSF00000002694	42	0.701453	50.5868
>ENSF00000003621	38	0.701572	51.6637
>ENSF00000001026	73	0.7025	64.0801
>ENSF00000000458	263	0.702787	52.7398
>ENSF00000000458	263	0.703021	54.9176
>ENSF00000002261	71	0.70321	53.2949
>ENSF00000003621	38	0.703216	53.2924
>ENSF00000002261	71	0.703343	53.3752
>ENSF00000000641	8	0.703608	37.2386
>ENSF00000001544	70	0.704183	53.2255
>ENSF00000000682	5	0.704505	34.715
>ENSF00000001544	70	0.704888	53.1761
>ENSF00000003621	38	0.706674	53.0516
>ENSF00000000114	45	0.70835	52.9336
>ENSF00000003070	44	0.708434	52.5319
>ENSF00000003621	38	0.708647	52.9115
>ENSF00000000284	3	0.709629	27.264
>ENSF00000003621	38	0.710327	52.7915
>ENSF00000001177	36	0.710927	66.989
>ENSF00000004298	51	0.712401	73.3365
>ENSF00000001177	36	0.71299	50.7053
>ENSF00000000840	17	0.713581	52.565
>ENSF00000011488	11	0.715004	50.098
>ENSF00000000458	263	0.715044	52.4636
>ENSF00000009145	20	0.715477	26.3306
>ENSF00000001026	73	0.716377	52.6197
>ENSF00000001837	71	0.716387	52.5049
>ENSF00000000458	263	0.717891	42.222
>ENSF00000001026	73	0.718404	26.6473
>ENSF00000000458	263	0.718618	57.6122
>ENSF00000002261	71	0.718631	52.4482
>ENSF00000000927	5	0.718651	51.6136
>ENSF00000000361	26	0.718747	72.029
>ENSF00000001357	23	0.71907	51.927
>ENSF00000001889	2	0.719312	52.1631
>ENSF00000002261	71	0.721083	51.9739
>ENSF00000001544	70	0.721499	52.0109
>ENSF00000003027	12	0.722037	45.3011
>ENSF00000000063	48	0.722294	42.8591
>ENSF00000000001	19	0.72232	56.1881
>ENSF00000001544	70	0.723549	63.4035
>ENSF00000001026	73	0.723975	47.6279
>ENSF00000001235	25	0.724478	65.0855
>ENSF00000012860	6	0.725936	51.6956
>ENSF00000001837	71	0.726137	51.4876
>ENSF00000000613	25	0.726267	52.8731
>ENSF00000001837	71	0.726471	43.9509
>ENSF00000000052	19	0.726811	61.9866
>ENSF00000000361	26	0.726989	51.6268
>ENSF00000000278	4	0.728063	69.7346
>ENSF00000003621	38	0.729507	69.0471
>ENSF00000000103	8	0.731062	77.5672
>ENSF00000012860	6	0.731544	77.7987
>ENSF00000001544	70	0.732225	69.6383
>ENSF00000001177	36	0.732713	54.5495
>ENSF00000006897	2	0.734518	46.6292
>ENSF00000000688	41	0.734896	51.0608
>ENSF00000003482	43	0.734917	51.4505
>ENSF00000002517	98	0.734998	49.9085
>ENSF00000001235	25	0.735211	61.1415
>ENSF00000010796	12	0.73843	51.1566
>ENSF00000002877	12	0.740092	50.2767
>ENSF00000006431	27	0.740509	50.6619
>ENSF00000002261	71	0.740516	50.6533
>ENSF00000003097	3	0.740774	50.6381
>ENSF00000000458	263	0.742316	65.9445
>ENSF00000001544	70	0.742343	50.2287
>ENSF00000000001	19	0.742504	54.757
>ENSF00000000330	29	0.742562	53.8494
>ENSF00000001544	70	0.742677	51.6637
>ENSF00000001177	36	0.743143	50.4749
>ENSF00000001544	70	0.743221	50.4659
>ENSF00000001837	71	0.744047	32.1215
>ENSF00000001544	70	0.744384	73.8364
>ENSF00000000845	196	0.744667	47.5363
>ENSF00000001837	71	0.746283	46.6799
>ENSF00000001235	25	0.746399	50.0375
>ENSF00000001357	23	0.746533	37.0225
>ENSF00000001357	23	0.746792	50.2072
>ENSF00000004776	4	0.747307	40.9693
>ENSF00000006057	34	0.747432	50.1684
>ENSF00000000845	196	0.747779	53.9076
>ENSF00000007723	22	0.747923	50.1333
>ENSF00000001544	70	0.749131	50.0476
>ENSF00000003993	2	0.749276	46.4117
>ENSF00000001544	70	0.749297	50.6922
>ENSF00000001026	73	0.749664	47.1795
>ENSF00000002261	71	0.749945	37.0824
>ENSF00000003621	38	0.750837	53.689
>ENSF00000001076	2	0.75089	37.8924
>ENSF00000000458	263	0.751641	49.8693
>ENSF00000003621	38	0.751987	49.8363
>ENSF00000006431	27	0.752306	50.2206
>ENSF00000000222	7	0.752424	49.8115
>ENSF00000001544	70	0.75337	46.0638
>ENSF00000010058	14	0.754506	49.9189
>ENSF00000000063	48	0.754627	49.6652
>ENSF00000003070	44	0.755343	49.6026
>ENSF00000003070	44	0.75564	36.6748
>ENSF00000006431	27	0.755949	49.0011
>ENSF00000012014	12	0.756866	50.0096
>ENSF00000001026	73	0.756986	49.4848
>ENSF00000000458	263	0.757026	41.5734
>ENSF00000001204	37	0.758978	49.3418
>ENSF00000000583	7	0.760087	49.2621
>ENSF00000000835	4	0.760709	43.4705
>ENSF00000000870	15	0.760938	47.9887
>ENSF00000001177	36	0.761261	47.7188
>ENSF00000000688	41	0.761781	49.1405
>ENSF00000004009	68	0.764468	48.8933
>ENSF00000003621	38	0.764747	48.1736
>ENSF00000000330	29	0.765513	48.4668
>ENSF00000002694	42	0.765758	49.6158
>ENSF00000000063	48	0.766283	48.9606
>ENSF00000001857	2	0.766622	66.5898
>ENSF00000001357	23	0.766692	48.7871
>ENSF00000000076	3	0.767561	56.1851
>ENSF00000002694	42	0.767651	48.7181
>ENSF00000001348	3	0.767728	48.6658
>ENSF00000001177	36	0.768653	48.6459
>ENSF00000001748	21	0.768747	48.6304
>ENSF00000002694	42	0.768849	48.6308
>ENSF00000000935	14	0.769729	63.9794
>ENSF00000000134	12	0.769849	51.8423
>ENSF00000001026	73	0.770404	47.8412
>ENSF00000001544	70	0.771304	48.5039
>ENSF00000003621	38	0.772138	48.7008
>ENSF00000001544	70	0.772286	30.0952
>ENSF00000000688	41	0.772302	73.833
>ENSF00000000114	45	0.772485	53.8451
>ENSF00000002261	71	0.772602	51.2583
>ENSF00000000348	15	0.773406	48.3185
>ENSF00000000114	45	0.773579	48.2901
>ENSF00000001177	36	0.774064	48.2552
>ENSF00000001177	36	0.774162	60.9305
>ENSF00000001357	23	0.774234	47.9693
>ENSF00000003070	44	0.774756	48.2934
>ENSF00000003070	44	0.775241	48.2734
>ENSF00000000108	13	0.775281	48.1861
>ENSF00000000930	6	0.775548	48.1106
>ENSF00000001544	70	0.776108	45.5789
>ENSF00000002694	42	0.776594	48.0722
>ENSF00000001544	70	0.776956	54.5835
>ENSF00000001547	14	0.777662	37.5787
>ENSF00000001177	36	0.777699	44.4216
>ENSF00000001177	36	0.778006	47.2623
>ENSF00000001837	71	0.778092	53.364
>ENSF00000003482	43	0.7782	47.956
>ENSF00000000458	263	0.779685	74.3484
>ENSF00000002800	23	0.78084	52.4536
>ENSF00000001493	2	0.781302	49.0258
>ENSF00000000063	48	0.781707	36.8997
>ENSF00000000061	22	0.781741	48.0215
>ENSF00000000688	41	0.781837	47.7555
>ENSF00000002694	42	0.782093	47.6647
>ENSF00000000063	48	0.782351	47.6473
>ENSF00000002694	42	0.782361	47.8206
>ENSF00000000688	41	0.782464	52.5409
>ENSF00000003070	44	0.782982	47.7901
>ENSF00000000134	12	0.78316	27.2355
>ENSF00000000063	48	0.784398	47.4647
>ENSF00000001544	70	0.784861	46.04
>ENSF00000001837	71	0.785499	28.124
>ENSF00000000458	263	0.785976	54.66
>ENSF00000003131	75	0.786205	47.3755
>ENSF00000000249	10	0.786315	47.5112
>ENSF00000000384	4	0.786356	47.3642
>ENSF00000001204	37	0.786502	47.5555
>ENSF00000001204	37	0.786663	50.5248
>ENSF00000001026	73	0.786986	48.112
>ENSF00000001544	70	0.787713	47.0921
>ENSF00000001026	73	0.788983	20.5395
>ENSF00000002261	71	0.790225	46.8361
>ENSF00000003491	2	0.790453	46.7856
>ENSF00000000063	48	0.790483	47.0419
>ENSF00000001544	70	0.790595	46.0753
>ENSF00000001026	73	0.790784	47.4425
>ENSF00000001026	73	0.791194	47.0122
>ENSF00000002694	42	0.791499	43.5263
>ENSF00000000389	3	0.791829	41.3751
>ENSF00000001544	70	0.792279	46.941
>ENSF00000000114	45	0.792606	46.9093
>ENSF00000001026	73	0.792759	46.7899
>ENSF00000001177	36	0.793156	46.7053
>ENSF00000001544	70	0.793799	45.8025
>ENSF00000001026	73	0.794698	46.7568
>ENSF00000003070	44	0.795041	47.7415
>ENSF00000000670	11	0.795074	46.7295
>ENSF00000007147	4	0.796284	71.8343
>ENSF00000001013	3	0.796299	41.9843
>ENSF00000003621	38	0.796652	46.5124
>ENSF00000002517	98	0.796777	17.1851
>ENSF00000001837	71	0.797115	50.2881
>ENSF00000001837	71	0.797572	48.6723
>ENSF00000004009	68	0.797582	46.5519
>ENSF00000000851	3	0.79786	46.5173
>ENSF00000000114	45	0.797879	46.5245
>ENSF00000003070	44	0.798243	47.0622
>ENSF00000001544	70	0.798253	46.5973
>ENSF00000002694	42	0.798598	44.5693
>ENSF00000024675	2	0.798846	46.4532
>ENSF00000002261	71	0.799679	46.8328
>ENSF00000006612	6	0.799972	41.5121
>ENSF00000001544	70	0.800309	52.2134
>ENSF00000003936	15	0.801907	47.1446
>ENSF00000001547	14	0.802789	46.1733
>ENSF00000000756	5	0.803517	40.042
>ENSF00000003621	38	0.803575	46.107
>ENSF00000001544	70	0.804588	45.9851
>ENSF00000002694	42	0.804616	46.1226
>ENSF00000001357	23	0.804643	26.9333
>ENSF00000001544	70	0.805462	46.3334
>ENSF00000002694	42	0.806285	45.9092
>ENSF00000001026	73	0.806505	41.6248
>ENSF00000001026	73	0.806766	44.1899
>ENSF00000002261	71	0.807198	45.9591
>ENSF00000002055	3	0.808167	67.8054
>ENSF00000003070	44	0.809832	46.2007
>ENSF00000001026	73	0.810578	44.081
>ENSF00000001026	73	0.810644	47.035
>ENSF00000000871	11	0.811098	54.5926
>ENSF00000000458	263	0.811299	60.1054
>ENSF00000001837	71	0.811322	45.5099
>ENSF00000002877	12	0.811926	45.8091
>ENSF00000003070	44	0.812366	45.4611
>ENSF00000001026	73	0.812523	45.4076
>ENSF00000003621	38	0.813158	50.9566
>ENSF00000000968	2	0.813783	45.3576
>ENSF00000001544	70	0.814349	43.5723
>ENSF00000001026	73	0.814359	21.986
>ENSF00000005709	44	0.815164	45.1855
>ENSF00000017743	3	0.815439	45.2359
>ENSF00000003070	44	0.81548	45.2123
>ENSF00000002261	71	0.815555	45.2279
>ENSF00000000870	15	0.815911	44.6679
>ENSF00000001026	73	0.815966	45.099
>ENSF00000016886	6	0.816311	54.6712
>ENSF00000000205	7	0.816846	74.408
>ENSF00000001837	71	0.817264	45.1513
>ENSF00000002694	42	0.817544	24.9357
>ENSF00000009600	23	0.819522	44.9354
>ENSF00000001544	70	0.819605	34.3857
>ENSF00000000688	41	0.820677	45.2799
>ENSF00000001026	73	0.821295	43.917
>ENSF00000001026	73	0.821776	47.1179
>ENSF00000000113	18	0.822282	44.7217
>ENSF00000003070	44	0.822703	44.6993
>ENSF00000001544	70	0.823268	45.8827
>ENSF00000001544	70	0.823422	31.2835
>ENSF00000002694	42	0.823522	42.7374
>ENSF00000001026	73	0.823701	44.949
>ENSF00000006695	25	0.824201	42.2986
>ENSF00000002261	71	0.824375	44.5771
>ENSF00000000348	15	0.825761	63.0626
>ENSF00000001026	73	0.82643	43.6395
>ENSF00000001544	70	0.82687	31.9309
>ENSF00000009175	5	0.827116	71.6838
>ENSF00000001544	70	0.827326	44.3347
>ENSF00000001544	70	0.82755	44.3419
>ENSF00000003621	38	0.82809	44.2096
>ENSF00000001544	70	0.828512	44.1783
>ENSF00000003621	38	0.828821	43.6388
>ENSF00000000555	24	0.8297	44.1836
>ENSF00000002261	71	0.829915	43.5443
>ENSF00000001177	36	0.830195	42.371
>ENSF00000001026	73	0.831148	44.0752
>ENSF00000020467	2	0.831403	43.8832
>ENSF00000000688	41	0.831565	44.0887
>ENSF00000003070	44	0.832387	45.456
>ENSF00000001026	73	0.832921	43.206
>ENSF00000006057	34	0.833239	43.9448
>ENSF00000000458	263	0.833927	44.216
>ENSF00000002261	71	0.83404	41.2067
>ENSF00000011485	6	0.834614	53.3173
>ENSF00000001177	36	0.835683	35.0915
>ENSF00000001177	36	0.835703	43.7321
>ENSF00000000688	41	0.836189	46.3769
>ENSF00000001026	73	0.837503	43.5806
>ENSF00000000688	41	0.837565	43.7605
>ENSF00000001544	70	0.840611	41.7756
>ENSF00000003070	44	0.840957	43.3778
>ENSF00000001177	36	0.841159	28.6841
>ENSF00000002261	71	0.841691	43.2157
>ENSF00000001026	73	0.841708	41.6361
>ENSF00000003621	38	0.841928	66.0078
>ENSF00000002694	42	0.841939	43.2668
>ENSF00000003621	38	0.842274	57.8128
>ENSF00000001026	73	0.84231	31.6375
>ENSF00000001026	73	0.842919	43.1684
>ENSF00000015826	5	0.844732	42.7985
>ENSF00000002261	71	0.846432	45.7902
>ENSF00000000670	11	0.846613	27.5998
>ENSF00000001026	73	0.846866	42.4504
>ENSF00000001026	73	0.847014	42.8947
>ENSF00000000213	10	0.847071	19.5607
>ENSF00000014323	8	0.847497	68.3092
>ENSF00000001544	70	0.847665	42.731
>ENSF00000001026	73	0.848719	42.7627
>ENSF00000003070	44	0.848795	46.1991
>ENSF00000001026	73	0.849691	41.4359
>ENSF00000000688	41	0.849763	42.7038
>ENSF00000001177	36	0.849905	54.0811
>ENSF00000001026	73	0.849964	42.8269
>ENSF00000002694	42	0.850159	64.6942
>ENSF00000001026	73	0.851143	60.5788
>ENSF00000001544	70	0.851222	39.7508
>ENSF00000000688	41	0.851586	42.5533
>ENSF00000015826	5	0.85179	43.1808
>ENSF00000000845	196	0.852447	42.4867
>ENSF00000003070	44	0.852608	42.4766
>ENSF00000000063	48	0.852811	42.4661
>ENSF00000000688	41	0.85331	49.7878
>ENSF00000003621	38	0.853502	29.0455
>ENSF00000001026	73	0.853541	41.124
>ENSF00000001544	70	0.853561	42.5963
>ENSF00000001204	37	0.854128	42.6769
>ENSF00000006695	25	0.854761	56.0703
>ENSF00000000688	41	0.854792	54.7015
>ENSF00000002694	42	0.855258	44.3678
>ENSF00000003621	38	0.855318	44.9064
>ENSF00000001026	73	0.855442	39.2028
>ENSF00000000641	8	0.856242	58.3208
>ENSF00000000395	5	0.856444	43.16
>ENSF00000001026	73	0.856808	42.1416
>ENSF00000001837	71	0.856975	42.1493
>ENSF00000001026	73	0.857848	41.929
>ENSF00000002694	42	0.85797	39.5461
>ENSF00000001026	73	0.858645	41.7642
>ENSF00000003070	44	0.859758	40.0048
>ENSF00000002694	42	0.859872	22.6293
>ENSF00000000966	3	0.860425	38.2653
>ENSF00000002261	71	0.861514	18.2368
>ENSF00000003621	38	0.861914	56.3428
>ENSF00000001026	73	0.861915	40.543
>ENSF00000022182	3	0.86281	69.0207
>ENSF00000001026	73	0.863797	35.6489
>ENSF00000001177	36	0.864208	41.3528
>ENSF00000000137	4	0.864287	38.5386
>ENSF00000000001	19	0.86502	44.93
>ENSF00000000555	24	0.865431	47.9643
>ENSF00000000555	24	0.865495	41.3205
>ENSF00000011488	11	0.865927	36.9531
>ENSF00000002694	42	0.866129	41.4778
>ENSF00000003070	44	0.866197	41.4562
>ENSF00000018323	3	0.866639	41.1563
>ENSF00000001026	73	0.866742	40.9273
>ENSF00000001026	73	0.866907	30.6006
>ENSF00000000670	11	0.867378	41.369
>ENSF00000000219	17	0.868182	41.3067
>ENSF00000001026	73	0.868975	41.2469
>ENSF00000001026	73	0.869702	45.0701
>ENSF00000001026	73	0.870669	39.4052
>ENSF00000001026	73	0.871101	41.0868
>ENSF00000000059	16	0.871296	41.1056
>ENSF00000000762	7	0.87236	55.2277
>ENSF00000000114	45	0.872984	40.9511
>ENSF00000003621	38	0.873134	49.2044
>ENSF00000001026	73	0.873303	30.6303
>ENSF00000011019	9	0.873716	41.4786
>ENSF00000006057	34	0.873812	40.8828
>ENSF00000001026	73	0.874773	64.0188
>ENSF00000001026	73	0.87525	40.8585
>ENSF00000001837	71	0.875332	40.7669
>ENSF00000004960	43	0.87545	35.32
>ENSF00000000089	32	0.875589	40.6014
>ENSF00000011019	9	0.876178	40.6875
>ENSF00000000134	12	0.876343	41.6614
>ENSF00000003070	44	0.876583	40.6723
>ENSF00000000061	22	0.876616	40.6692
>ENSF00000002261	71	0.876795	43.1643
>ENSF00000001026	73	0.876815	40.6081
>ENSF00000013014	3	0.877157	40.4128
>ENSF00000001204	37	0.877266	37.5593
>ENSF00000003621	38	0.877645	48.8633
>ENSF00000002261	71	0.877782	22.0938
>ENSF00000002694	42	0.877879	41.9429
>ENSF00000001204	37	0.878186	40.5281
>ENSF00000001544	70	0.878271	41.038
>ENSF00000000101	6	0.878329	40.5095
>ENSF00000000516	4	0.878968	68.6305
>ENSF00000000762	7	0.878989	47.1157
>ENSF00000003621	38	0.88099	69.3264
>ENSF00000002261	71	0.881269	33.5582
>ENSF00000001026	73	0.881521	35.8398
>ENSF00000001026	73	0.881679	39.6503
>ENSF00000002694	42	0.882145	28.0794
>ENSF00000002694	42	0.882601	40.2165
>ENSF00000001204	37	0.882785	39.4798
>ENSF00000002261	71	0.882944	32.4836
>ENSF00000011488	11	0.88316	67.2117
>ENSF00000001544	70	0.884922	39.8412
>ENSF00000001026	73	0.885504	39.9691
>ENSF00000001026	73	0.885998	12.237
>ENSF00000001026	73	0.886522	52.3074
>ENSF00000006695	25	0.886698	32.3961
>ENSF00000003070	44	0.88689	39.8879
>ENSF00000001026	73	0.887274	42.2106
>ENSF00000003070	44	0.887574	37.9363
>ENSF00000000370	18	0.888001	39.8065
>ENSF00000003070	44	0.888441	39.7985
>ENSF00000001026	73	0.888685	39.78
>ENSF00000002694	42	0.888998	39.6618
>ENSF00000001026	73	0.889255	40.9818
>ENSF00000001026	73	0.890363	39.6262
>ENSF00000000688	41	0.890513	39.6612
>ENSF00000014322	5	0.891315	38.9182
>ENSF00000028095	2	0.891389	64.742
>ENSF00000001204	37	0.891486	41.8137
>ENSF00000001177	36	0.891511	39.444
>ENSF00000001026	73	0.891982	37.8196
>ENSF00000003621	38	0.89217	42.08
>ENSF00000003070	44	0.892366	39.4823
>ENSF00000001204	37	0.893178	39.8226
>ENSF00000000114	45	0.893289	39.3696
>ENSF00000001177	36	0.894251	32.5715
>ENSF00000001204	37	0.894661	44.4056
>ENSF00000000915	4	0.894739	56.3
>ENSF00000001026	73	0.895173	16.8786
>ENSF00000001026	73	0.896234	39.1782
>ENSF00000001026	73	0.896896	42.2144
>ENSF00000001204	37	0.897375	39.0924
>ENSF00000001544	70	0.898096	39.0367
>ENSF00000000558	20	0.898878	33.3092
>ENSF00000000063	48	0.899361	40.0751
>ENSF00000000114	45	0.899679	20.2277
>ENSF00000001026	73	0.899679	38.824
>ENSF00000001204	37	0.900249	51.1166
>ENSF00000001370	2	0.900311	27.5338
>ENSF00000001026	73	0.900579	15.276
>ENSF00000002694	42	0.900594	38.8465
>ENSF00000001177	36	0.900636	38.7317
>ENSF00000001204	37	0.901301	60.5977
>ENSF00000001026	73	0.901513	41.3671
>ENSF00000001204	37	0.901533	36.7374
>ENSF00000001026	73	0.902354	39.1031
>ENSF00000002694	42	0.902807	36.6744
>ENSF00000006004	5	0.903254	38.1878
>ENSF00000003621	38	0.903462	38.6273
>ENSF00000000286	11	0.903551	38.3538
>ENSF00000001204	37	0.90359	30.709
>ENSF00000001544	70	0.90386	38.6029
>ENSF00000001544	70	0.903916	38.2583
>ENSF00000001026	73	0.90439	66.14
>ENSF00000001026	73	0.904533	38.8518
>ENSF00000009175	5	0.905475	31.5323
>ENSF00000000207	6	0.906513	38.2298
>ENSF00000002694	42	0.906697	55.4
>ENSF00000001026	73	0.907265	22.1295
>ENSF00000002261	71	0.907296	38.3387
>ENSF00000003621	38	0.907745	37.9482
>ENSF00000000370	18	0.909218	36.7004
>ENSF00000003070	44	0.90988	38.1364
>ENSF00000007261	27	0.910224	31.6153
>ENSF00000000374	5	0.910229	13.2973
>ENSF00000001204	37	0.910291	65.9641
>ENSF00000001026	73	0.910352	40.2246
>ENSF00000001544	70	0.912092	43.4415
>ENSF00000001204	37	0.912743	28.4754
>ENSF00000015827	4	0.912903	51.6584
>ENSF00000019338	2	0.913051	36.2953
>ENSF00000001026	73	0.913577	57.0507
>ENSF00000000688	41	0.913773	52.401
>ENSF00000008719	27	0.914136	39.3911
>ENSF00000002694	42	0.914443	36.7247
>ENSF00000003070	44	0.91489	33.2922
>ENSF00000000187	5	0.915243	37.749
>ENSF00000003621	38	0.915873	50.8087
>ENSF00000003070	44	0.916651	42.2374
>ENSF00000001204	37	0.91671	26.0024
>ENSF00000001544	70	0.916853	62.2848
>ENSF00000001026	73	0.917006	37.7738
>ENSF00000000213	10	0.917209	37.8865
>ENSF00000003070	44	0.918444	49.5773
>ENSF00000000113	18	0.918689	36.7047
>ENSF00000001204	37	0.91872	11.0889
>ENSF00000001026	73	0.918878	25.8355
>ENSF00000001026	73	0.918936	56.8456
>ENSF00000002529	3	0.919465	47.6258
>ENSF00000000835	4	0.919593	9.94229
>ENSF00000001026	73	0.92027	37.3365
>ENSF00000003070	44	0.920271	33.6006
>ENSF00000001204	37	0.920514	33.0495
>ENSF00000001026	73	0.920515	32.527
>ENSF00000022182	3	0.920566	37.3134
>ENSF00000008719	27	0.92066	37.3064
>ENSF00000002290	3	0.920705	31.6344
>ENSF00000001026	73	0.921032	25.3905
>ENSF00000004298	51	0.92109	37.9444
>ENSF00000009601	18	0.921227	35.0464
>ENSF00000015826	5	0.921332	37.726
>ENSF00000003070	44	0.921345	37.2164
>ENSF00000001026	73	0.922007	37.3885
>ENSF00000001544	70	0.922087	39.3218
>ENSF00000002694	42	0.922541	37.1608
>ENSF00000002694	42	0.922986	37.6433
>ENSF00000022132	2	0.924022	57.9
>ENSF00000001026	73	0.925381	36.9311
>ENSF00000001544	70	0.925451	18.8459
>ENSF00000002694	42	0.925845	36.9063
>ENSF00000001204	37	0.925931	38.5107
>ENSF00000000089	32	0.926327	36.6753
>ENSF00000000233	6	0.926441	36.7452
>ENSF00000001026	73	0.92683	41.0058
>ENSF00000001544	70	0.927234	36.799
>ENSF00000015826	5	0.927271	35.1995
>ENSF00000003070	44	0.927289	48.0615
>ENSF00000013453	7	0.927679	18.0757
>ENSF00000001204	37	0.927792	35.3998
>ENSF00000012014	12	0.927856	50.3484
>ENSF00000001026	73	0.92791	34.6034
>ENSF00000015824	4	0.928906	49.3522
>ENSF00000003070	44	0.929101	42.3623
>ENSF00000001026	73	0.929562	37.0101
>ENSF00000006433	38	0.929956	12.279
>ENSF00000003621	38	0.93014	36.5818
>ENSF00000002694	42	0.930587	34.4322
>ENSF00000003621	38	0.930928	34.9728
>ENSF00000001748	21	0.931642	64.8775
>ENSF00000001544	70	0.931992	27.3372
>ENSF00000006695	25	0.932245	36.3893
>ENSF00000001026	73	0.932901	37.5843
>ENSF00000001544	70	0.932931	38.1178
>ENSF00000013453	7	0.933043	36.557
>ENSF00000001026	73	0.933295	8.88353
>ENSF00000001026	73	0.933724	35.7977
>ENSF00000000113	18	0.934076	28.5625
>ENSF00000000213	10	0.934175	112.71
>ENSF00000002261	71	0.93544	36.3346
>ENSF00000001204	37	0.93585	36.1196
>ENSF00000001026	73	0.935911	36.1666
>ENSF00000006433	38	0.936003	63.4296
>ENSF00000002694	42	0.93662	36.0721
>ENSF00000001026	73	0.936644	36.2721
>ENSF00000001547	14	0.936928	35.8142
>ENSF00000008719	27	0.93724	36.0265
>ENSF00000002800	23	0.937526	42.7162
>ENSF00000008719	27	0.93775	71.23
>ENSF00000002694	42	0.937826	36.1355
>ENSF00000001026	73	0.937982	35.656
>ENSF00000015826	5	0.938692	79.93
>ENSF00000001204	37	0.938754	40.4626
>ENSF00000003070	44	0.939035	41.1362
>ENSF00000001026	73	0.939044	36.817
>ENSF00000012014	12	0.939415	35.8488
>ENSF00000002694	42	0.939845	35.0199
>ENSF00000000129	19	0.939974	35.8116
>ENSF00000003621	38	0.940622	35.1781
>ENSF00000001026	73	0.940756	36.1061
>ENSF00000002694	42	0.941838	42.7464
>ENSF00000001026	73	0.941967	35.6588
>ENSF00000020974	2	0.942721	35.5422
>ENSF00000002694	42	0.942725	35.5987
>ENSF00000018631	4	0.94367	35.5241
>ENSF00000000233	6	0.944114	36.4415
>ENSF00000014324	5	0.944275	35.859
[truncated: 138 more rows]

## Sheet: D. melanogaster
Family	size	<h>	Ks.<n>
>ENSF00000000747	25	0.999999	37.3556
>ENSF00000000747	25	0.999999	33.9096
>ENSF00000000817	13	0.999999	34.8745
>ENSF00000000848	31	0.999999	16.0722
>ENSF00000004285	8	0.999998	42.9173
>ENSF00000009045	2	0.999998	30.8198
>ENSF00000015620	2	0.999997	26.0707
>ENSF00000000747	25	0.999997	44.4876
>ENSF00000000486	23	0.999996	22.991
>ENSF00000000070	26	0.999995	26.6103
>ENSF00000000070	26	0.999994	46.1416
>ENSF00000000747	25	0.999985	18.2678
>ENSF00000000848	31	0.999982	35.982
>ENSF00000004285	8	0.99998	36.0685
>ENSF00000000848	31	0.999979	62.5005
>ENSF00000015605	3	0.999978	72.0966
>ENSF00000000129	21	0.999969	34.2794
>ENSF00000000768	8	0.999915	52.9589
>ENSF00000000129	21	0.999888	51.3319
>ENSF00000002695	4	0.999868	27.2578
>ENSF00000000848	31	0.999865	37.8533
>ENSF00000002503	6	0.999855	35.2689
>ENSF00000002503	6	0.999849	18.4012
>ENSF00000000848	31	0.999807	38.2727
>ENSF00000003800	5	0.999794	48.8385
>ENSF00000000848	31	0.999785	35.479
>ENSF00000001985	5	0.999784	31.203
>ENSF00000000516	7	0.999672	35.634
>ENSF00000000054	7	0.999658	44.5915
>ENSF00000002972	3	0.999526	46.4079
>ENSF00000002788	19	0.999219	21.1368
>ENSF00000000249	32	0.999154	39.5306
>ENSF00000000737	3	0.998889	37.2536
>ENSF00000001246	10	0.998844	26.1031
>ENSF00000012845	3	0.998795	62.007
>ENSF00000000405	2	0.998744	3.59982
>ENSF00000000668	19	0.998708	3.60299
>ENSF00000005110	16	0.998595	41.7226
>ENSF00000016568	3	0.99797	30.5753
>ENSF00000004200	13	0.997807	65.5877
>ENSF00000000848	31	0.99752	70.8504
>ENSF00000000848	31	0.997458	38.8799
>ENSF00000000113	13	0.997364	15.1821
>ENSF00000000001	105	0.997124	52.8615
>ENSF00000004200	13	0.997029	30.6149
>ENSF00000001022	49	0.996906	22.6201
>ENSF00000000063	10	0.996904	49.7117
>ENSF00000000074	21	0.996588	60.5005
>ENSF00000013909	4	0.996475	44.5796
>ENSF00000002788	19	0.996398	24.0074
>ENSF00000000063	10	0.996326	36.2469
>ENSF00000016570	3	0.996066	40.462
>ENSF00000001148	6	0.99605	33.8189
>ENSF00000000001	105	0.995729	36.9601
>ENSF00000000063	10	0.995715	44.6466
>ENSF00000000486	23	0.995671	24.7338
>ENSF00000000370	11	0.99552	50.158
>ENSF00000001574	4	0.995469	43.905
>ENSF00000001314	2	0.994926	14.9602
>ENSF00000000205	6	0.99479	41.9692
>ENSF00000000486	23	0.99478	39.8019
>ENSF00000002788	19	0.994704	55.2833
>ENSF00000016579	6	0.994392	38.9787
>ENSF00000000955	2	0.994196	32.9888
>ENSF00000015604	5	0.994124	44.9319
>ENSF00000002882	4	0.994041	39.4382
>ENSF00000004200	13	0.993889	34.4792
>ENSF00000000033	16	0.993746	71.802
>ENSF00000001022	49	0.99344	49.5191
>ENSF00000000314	21	0.993309	43.7649
>ENSF00000002788	19	0.993208	35.4436
>ENSF00000005336	2	0.992747	28.1288
>ENSF00000000205	6	0.992704	70.8685
>ENSF00000000886	20	0.991697	39.3873
>ENSF00000000063	10	0.991675	48.1652
>ENSF00000000445	5	0.991398	43.9984
>ENSF00000000511	59	0.991305	33.7833
>ENSF00000001022	49	0.991076	12.1549
>ENSF00000004200	13	0.990997	37.262
>ENSF00000000348	27	0.990939	25.3104
>ENSF00000000769	12	0.990865	48.4448
>ENSF00000000001	105	0.990738	36.71
>ENSF00000000205	6	0.990527	42.7618
>ENSF00000000033	16	0.990525	53.9614
>ENSF00000000274	20	0.988943	41.8972
>ENSF00000000590	25	0.988794	40.9869
>ENSF00000000001	105	0.987621	41.291
>ENSF00000000001	105	0.98674	35.4741
>ENSF00000000063	10	0.986554	60.7136
>ENSF00000000001	105	0.986218	73.522
>ENSF00000000245	56	0.985989	43.6788
>ENSF00000001829	2	0.985706	31.5229
>ENSF00000000593	4	0.985205	8.89402
>ENSF00000000205	6	0.984355	17.5846
>ENSF00000000711	6	0.982295	19.3294
>ENSF00000001579	3	0.981829	47.3481
>ENSF00000002364	16	0.981435	46.1564
>ENSF00000002788	19	0.981406	70.6722
>ENSF00000004200	13	0.981165	44.1326
>ENSF00000001678	10	0.980281	26.8646
>ENSF00000000001	105	0.979548	37.0826
>ENSF00000002788	19	0.979453	31.8474
>ENSF00000000001	105	0.979374	24.9814
>ENSF00000000245	56	0.979008	20.7098
>ENSF00000000001	105	0.978723	45.646
>ENSF00000000001	105	0.978709	42.562
>ENSF00000000668	19	0.978418	50.7765
>ENSF00000000481	21	0.977934	54.7167
>ENSF00000000001	105	0.977685	37.7387
>ENSF00000002788	19	0.977134	41.0068
>ENSF00000012383	6	0.976578	30.462
>ENSF00000000001	105	0.976316	56.698
>ENSF00000002788	19	0.975474	50.9735
>ENSF00000000511	59	0.975047	24.5377
>ENSF00000000001	105	0.974455	29.0473
>ENSF00000000001	105	0.974173	73.1035
>ENSF00000000001	105	0.974133	19.2765
>ENSF00000000367	9	0.973899	34.1248
>ENSF00000000205	6	0.973285	25.8627
>ENSF00000002788	19	0.972955	7.14826
>ENSF00000000001	105	0.972796	37.7305
>ENSF00000000817	13	0.972511	29.9013
>ENSF00000000511	59	0.972053	13.8204
>ENSF00000001164	10	0.971902	33.6489
>ENSF00000000205	6	0.971671	32.2978
>ENSF00000012871	6	0.971433	29.2462
>ENSF00000000001	105	0.971388	37.9696
>ENSF00000000245	56	0.970875	52.1215
>ENSF00000000001	105	0.970561	46.2899
>ENSF00000000075	17	0.970455	47.1895
>ENSF00000001022	49	0.969793	34.1059
>ENSF00000000747	25	0.969204	27.0519
>ENSF00000000747	25	0.968942	48.3888
>ENSF00000000001	105	0.968225	44.5625
>ENSF00000004200	13	0.968174	42.9046
>ENSF00000000511	59	0.965929	63.4585
>ENSF00000000001	105	0.965925	49.5355
>ENSF00000004776	6	0.965316	14.4067
>ENSF00000012383	6	0.965295	20.176
>ENSF00000000063	10	0.965186	40.205
>ENSF00000004200	13	0.964594	34.3637
>ENSF00000000001	105	0.9633	28.4944
>ENSF00000000001	105	0.963016	36.0556
>ENSF00000000001	105	0.961783	70.6844
>ENSF00000000001	105	0.961231	35.5536
>ENSF00000000511	59	0.960584	52.0911
>ENSF00000001022	49	0.960418	51.5908
>ENSF00000000001	105	0.960401	61.2361
>ENSF00000000830	3	0.959765	42.5756
>ENSF00000000001	105	0.958055	46.2693
>ENSF00000000245	56	0.957411	45.086
>ENSF00000000424	5	0.956756	48.3419
>ENSF00000000001	105	0.95469	28.7852
>ENSF00000001830	4	0.952593	42.8819
>ENSF00000000573	19	0.951321	48.6643
>ENSF00000000001	105	0.951288	49.2325
>ENSF00000000001	105	0.950692	33.2899
>ENSF00000002788	19	0.95066	12.2819
>ENSF00000000001	105	0.949587	45.2655
>ENSF00000000001	105	0.949268	43.6834
>ENSF00000000668	19	0.949165	39.9546
>ENSF00000000245	56	0.94907	15.9805
>ENSF00000000274	20	0.946697	50.026
>ENSF00000016566	4	0.945662	32.9786
>ENSF00000000001	105	0.945264	39.2904
>ENSF00000000768	8	0.940427	29.214
>ENSF00000001527	5	0.940419	58.4047
>ENSF00000000590	25	0.940189	61.8225
>ENSF00000000511	59	0.937504	54.5027
>ENSF00000000001	105	0.93747	36.6266
>ENSF00000000001	105	0.936285	22.4196
>ENSF00000001022	49	0.935867	46.3873
>ENSF00000000001	105	0.935799	25.4795
>ENSF00000000177	5	0.935317	40.7664
>ENSF00000000074	21	0.935213	38.6534
>ENSF00000001022	49	0.932647	33.9845
>ENSF00000000711	6	0.932372	32.0874
>ENSF00000000001	105	0.93149	40.3524
>ENSF00000000001	105	0.928298	29.8322
>ENSF00000000481	21	0.927649	60.9015
>ENSF00000000001	105	0.925061	69.4618
>ENSF00000000001	105	0.924182	41.3944
>ENSF00000000001	105	0.923489	45.5225
>ENSF00000000001	105	0.923267	39.9676
>ENSF00000001022	49	0.922875	32.9666
>ENSF00000001022	49	0.920318	51.3589
>ENSF00000000262	7	0.92015	46.8367
>ENSF00000001022	49	0.91927	45.596
>ENSF00000000245	56	0.91897	49.4071
>ENSF00000001859	4	0.918562	58.4561
>ENSF00000001859	4	0.918316	39.9632
>ENSF00000000001	105	0.917322	80.3432
>ENSF00000000001	105	0.916085	40.384
>ENSF00000000245	56	0.915406	50.0842
>ENSF00000000245	56	0.914264	45.8213
>ENSF00000000481	21	0.914216	48.7597
>ENSF00000000856	26	0.907053	43.2899
>ENSF00000000669	6	0.904066	59.0875
>ENSF00000000001	105	0.903868	64.1511
>ENSF00000000892	3	0.903576	51.5028
>ENSF00000019510	2	0.901492	42.4439
>ENSF00000011272	6	0.900582	70.1879
>ENSF00000000207	8	0.900321	42.879
>ENSF00000000001	105	0.897514	26.86
>ENSF00000000504	4	0.896903	44.7266
>ENSF00000000579	21	0.89573	43.3864
>ENSF00000000393	4	0.895678	40.8274
>ENSF00000000001	105	0.894672	54.6188
>ENSF00000000120	10	0.893582	74.057
>ENSF00000000711	6	0.892892	27.2488
>ENSF00000000840	10	0.892139	32.8093
>ENSF00000000001	105	0.889671	39.9376
>ENSF00000000362	12	0.888847	42.1475
>ENSF00000000001	105	0.888354	17.3924
>ENSF00000000001	105	0.887774	79.8824
>ENSF00000000001	105	0.886653	62.5294
>ENSF00000000213	15	0.885882	54.5267
>ENSF00000000245	56	0.885165	53.1161
>ENSF00000000818	3	0.884829	42.1001
>ENSF00000000109	34	0.884038	59.4086
>ENSF00000000001	105	0.884028	69.5009
>ENSF00000000214	3	0.88392	78.4403
>ENSF00000000001	105	0.883071	53.8274
>ENSF00000001022	49	0.882646	59.3353
>ENSF00000000510	8	0.880616	49.7119
>ENSF00000000553	3	0.879982	44.6762
>ENSF00000028345	2	0.876741	59.2805
>ENSF00000000001	105	0.874008	39.6895
>ENSF00000000001	105	0.871726	68.7683
>ENSF00000000001	105	0.870523	19.8211
>ENSF00000000001	105	0.86785	25.0843
>ENSF00000000348	27	0.86673	47.9667
>ENSF00000000001	105	0.865148	54.8493
>ENSF00000000480	31	0.864317	56.7878
>ENSF00000000365	15	0.863531	44.7273
>ENSF00000000001	105	0.863136	57.6752
>ENSF00000000109	34	0.862233	57.1209
>ENSF00000000216	4	0.858546	75.6737
>ENSF00000000314	21	0.857333	46.4058
>ENSF00000000001	105	0.854488	48.8074
>ENSF00000000001	105	0.854282	18.2519
>ENSF00000000001	105	0.853455	45.9486
>ENSF00000000001	105	0.852858	43.822
>ENSF00000001022	49	0.851895	63.7343
>ENSF00000000117	14	0.850527	35.0982
>ENSF00000000001	105	0.848177	19.3601
>ENSF00000000341	18	0.834786	44.307
>ENSF00000000158	5	0.83469	54.3948
>ENSF00000000001	105	0.833007	48.4638
>ENSF00000000001	105	0.832531	45.6448
>ENSF00000000001	105	0.831409	48.7151
>ENSF00000000704	14	0.830142	57.531
>ENSF00000019464	2	0.828726	33.0448
>ENSF00000000245	56	0.828668	39.2892
>ENSF00000000001	105	0.827412	87.168
>ENSF00000000848	31	0.827249	64.2884
>ENSF00000000001	105	0.82668	29.5077
>ENSF00000000935	5	0.826072	40.7533
>ENSF00000005799	3	0.824944	70.271
>ENSF00000000481	21	0.822784	45.7978
>ENSF00000000481	21	0.822463	42.7137
>ENSF00000000001	105	0.815908	80.8012
>ENSF00000000001	105	0.815365	59.7466
>ENSF00000000001	105	0.81465	52.8629
>ENSF00000000001	105	0.812312	38.6777
>ENSF00000000511	59	0.811869	49.5638
>ENSF00000014345	5	0.811102	42.7059
>ENSF00000000001	105	0.809926	61.1177
>ENSF00000000001	105	0.809589	57.9849
>ENSF00000000001	105	0.809473	49.7258
>ENSF00000000001	105	0.807976	62.2705
>ENSF00000000137	4	0.80684	49.7798
>ENSF00000000001	105	0.806158	59.8696
>ENSF00000000511	59	0.805415	47.5283
>ENSF00000000856	26	0.804705	58.6812
>ENSF00000000001	105	0.802065	21.0454
>ENSF00000000280	7	0.801159	68.1647
>ENSF00000000680	2	0.800761	51.6432
>ENSF00000000001	105	0.800068	46.7591
>ENSF00000012376	3	0.798541	48.8842
>ENSF00000000117	14	0.797982	61.1471
>ENSF00000012385	4	0.797052	55.4944
>ENSF00000010798	11	0.79343	59.9874
>ENSF00000015595	2	0.793083	53.9113
>ENSF00000000001	105	0.792784	51.9254
>ENSF00000000579	21	0.792029	60.6083
>ENSF00000000001	105	0.791202	53.1114
>ENSF00000000001	105	0.790211	76.9122
>ENSF00000000848	31	0.788832	55.8808
>ENSF00000000848	31	0.787896	49.5136
>ENSF00000000383	6	0.786551	66.5193
>ENSF00000001968	3	0.782939	56.0935
>ENSF00000000001	105	0.781194	46.2636
>ENSF00000000001	105	0.780591	51.3283
>ENSF00000000001	105	0.779482	59.3348
>ENSF00000001022	49	0.777835	53.4447
>ENSF00000016566	4	0.776286	75.4779
>ENSF00000009203	3	0.775904	60.0273
>ENSF00000000704	14	0.775135	57.2421
>ENSF00000000001	105	0.773211	29.5117
>ENSF00000000001	105	0.771816	80.1396
>ENSF00000012394	4	0.771054	72.6514
>ENSF00000000001	105	0.770243	77.9871
>ENSF00000000001	105	0.769527	80.4629
>ENSF00000000001	105	0.768361	60.1871
>ENSF00000001599	2	0.767891	64.4743
>ENSF00000001022	49	0.765474	70.1222
>ENSF00000000001	105	0.764195	51.0108
>ENSF00000000886	20	0.763164	90.833
>ENSF00000000137	4	0.761894	59.5463
>ENSF00000000341	18	0.757199	60.0589
>ENSF00000010794	3	0.756336	62.4056
>ENSF00000000001	105	0.75608	64.9086
>ENSF00000000511	59	0.754399	59.8494
>ENSF00000000001	105	0.753539	78.8038
>ENSF00000000511	59	0.752485	57.27
>ENSF00000000748	47	0.750608	78.0751
>ENSF00000000172	7	0.750505	86.0087
>ENSF00000001022	49	0.749989	48.3744
>ENSF00000003797	4	0.749895	58.3308
>ENSF00000000262	7	0.749077	71.2699
>ENSF00000001859	4	0.748712	71.0226
>ENSF00000000311	36	0.74802	64.4844
>ENSF00000000001	105	0.746986	38.8324
>ENSF00000028963	2	0.746652	59.8273
>ENSF00000001332	6	0.745385	51.3614
>ENSF00000000052	11	0.744066	48.5955
>ENSF00000000001	105	0.742128	71.8828
>ENSF00000000249	32	0.740615	40.3042
>ENSF00000000001	105	0.738203	74.6961
>ENSF00000000001	105	0.737927	59.379
>ENSF00000000001	105	0.737542	48.7293
>ENSF00000001022	49	0.736757	50.1527
>ENSF00000000144	21	0.733712	52.0904
>ENSF00000000042	8	0.731532	44.9816
>ENSF00000000157	7	0.730172	71.3701
>ENSF00000000001	105	0.728505	57.9575
>ENSF00000000001	105	0.726073	57.4121
>ENSF00000000001	105	0.725682	90.0554
>ENSF00000011477	4	0.725059	30.548
>ENSF00000000528	7	0.723965	55.9316
>ENSF00000000001	105	0.720058	70.0811
>ENSF00000000001	105	0.719903	45.8806
>ENSF00000000042	8	0.719469	71.8377
>ENSF00000001022	49	0.718424	92.3135
>ENSF00000000001	105	0.717911	51.7748
>ENSF00000000383	6	0.715801	58.9087
>ENSF00000000511	59	0.714452	65.5691
>ENSF00000000481	21	0.711664	60.9225
>ENSF00000000207	8	0.710261	58.7481
>ENSF00000000001	105	0.709488	58.9549
>ENSF00000008180	5	0.708821	58.74
>ENSF00000005499	4	0.707531	29.5126
>ENSF00000000280	7	0.70661	78.1287
>ENSF00000000109	34	0.705885	70.977
>ENSF00000000840	10	0.704997	79.3235
>ENSF00000000245	56	0.704295	68.5213
>ENSF00000000001	105	0.702254	57.1987
>ENSF00000029255	2	0.70109	46.2772
>ENSF00000000511	59	0.697913	73.91
>ENSF00000014889	5	0.695709	77.5382
>ENSF00000014889	5	0.6927	55.6832
>ENSF00000000579	21	0.692568	58.1383
>ENSF00000000579	21	0.689628	71.0592
>ENSF00000000001	105	0.688811	67.3461
>ENSF00000001042	5	0.688659	72.6286
>ENSF00000000001	105	0.686784	66.5288
>ENSF00000000247	5	0.68492	80.1596
>ENSF00000000595	6	0.676071	63.657
>ENSF00000009590	4	0.676067	38.3689
>ENSF00000000001	105	0.675972	57.1195
>ENSF00000000511	59	0.672624	66.3313
>ENSF00000000436	4	0.672457	73.512
>ENSF00000000001	105	0.670044	73.23
>ENSF00000000524	22	0.668116	57.6674
>ENSF00000000245	56	0.66549	79.6521
>ENSF00000000001	105	0.660553	73.8956
>ENSF00000000001	105	0.659062	84.5021
>ENSF00000000511	59	0.657085	75.2531
>ENSF00000000348	27	0.656476	62.8438
>ENSF00000002256	2	0.654783	61.2764
>ENSF00000000511	59	0.650821	60.261
>ENSF00000000367	9	0.64551	62.878
>ENSF00000000511	59	0.645261	96.697
>ENSF00000000001	105	0.645177	56.5356
>ENSF00000000001	105	0.644825	65.8473
>ENSF00000000879	2	0.644531	94.0806
>ENSF00000000001	105	0.642231	93.0914
>ENSF00000000063	10	0.642202	75.7673
>ENSF00000000001	105	0.641548	62.1601
>ENSF00000000041	14	0.641445	39.7732
>ENSF00000000001	105	0.640082	68.6414
>ENSF00000000001	105	0.639138	68.5967
>ENSF00000000054	7	0.63799	95.9557
>ENSF00000000001	105	0.637627	76.2976
>ENSF00000000054	7	0.637429	56.6887
>ENSF00000000660	18	0.636915	68.4747
>ENSF00000000776	2	0.636693	91.9341
>ENSF00000000800	3	0.631577	83.2966
>ENSF00000000109	34	0.630875	63.4609
>ENSF00000000001	105	0.62983	68.7103
>ENSF00000000059	10	0.628985	72.6349
>ENSF00000000001	105	0.627557	98.5677
>ENSF00000000001	105	0.62738	71.5413
>ENSF00000001678	10	0.625524	79.5052
>ENSF00000000001	105	0.621377	84.8857
>ENSF00000000070	26	0.614633	87.2232
>ENSF00000000348	27	0.614054	96.8313
>ENSF00000000001	105	0.61386	78.8008
>ENSF00000012396	7	0.611615	66.6148
>ENSF00000000759	5	0.608642	81.5849
>ENSF00000000510	8	0.608099	76.5447
>ENSF00000000072	7	0.606251	76.3716
>ENSF00000001401	4	0.604168	82.9821
>ENSF00000000144	21	0.603989	76.8425
>ENSF00000001991	2	0.596973	44.5252
>ENSF00000000348	27	0.59684	74.4191
>ENSF00000000001	105	0.596432	87.2865
>ENSF00000000001	105	0.596135	67.8516
>ENSF00000000524	22	0.5951	84.0968
>ENSF00000000001	105	0.591099	73.2719
>ENSF00000014292	3	0.590444	104.683
>ENSF00000000059	10	0.587246	76.5025
>ENSF00000000359	5	0.585939	78.96
>ENSF00000000001	105	0.58248	78.39
>ENSF00000001428	2	0.579168	71.4498
>ENSF00000000456	5	0.579006	72.447
>ENSF00000000511	59	0.57783	83.1425
>ENSF00000000001	105	0.577438	63.2614
>ENSF00000000001	105	0.576459	83.6972
>ENSF00000000245	56	0.574702	55.4003
>ENSF00000000001	105	0.568704	105.604
>ENSF00000000001	105	0.564266	60.9435
>ENSF00000000748	47	0.563539	73.0603
>ENSF00000000001	105	0.560921	100.642
>ENSF00000000001	105	0.560909	88.572
>ENSF00000000311	36	0.560814	86.7792
>ENSF00000000348	27	0.560381	60.2975
>ENSF00000000590	25	0.558198	70.1767
>ENSF00000000099	10	0.556699	66.543
>ENSF00000000511	59	0.556021	73.091
>ENSF00000000070	26	0.55511	68.6885
>ENSF00000000245	56	0.553377	38.2631
>ENSF00000000001	105	0.546654	65.627
>ENSF00000001711	5	0.544887	98.5299
>ENSF00000000748	47	0.54365	78.5018
>ENSF00000000001	105	0.534574	78.231
>ENSF00000000511	59	0.534329	43.7775
>ENSF00000000001	105	0.53292	96.1344
>ENSF00000001474	19	0.531513	86.0881
>ENSF00000000001	105	0.530618	84.1039
>ENSF00000000249	32	0.530576	80.4339
>ENSF00000000481	21	0.530164	62.2638
>ENSF00000000245	56	0.528856	73.9602
>ENSF00000001022	49	0.525393	79.2849
>ENSF00000000001	105	0.523202	66.3698
>ENSF00000000897	13	0.52239	61.0272
>ENSF00000001022	49	0.522091	69.1497
>ENSF00000000330	6	0.520641	66.3363
>ENSF00000000001	105	0.519793	76.6587
>ENSF00000000095	11	0.518276	95.531
>ENSF00000000579	21	0.516101	77.5134
>ENSF00000000240	7	0.515853	77.3302
>ENSF00000001022	49	0.514044	75.4972
>ENSF00000000511	59	0.513761	95.3722
>ENSF00000000001	105	0.513751	83.6078
>ENSF00000000172	7	0.512356	62.7982
>ENSF00000000365	15	0.511273	65.2935
>ENSF00000000001	105	0.508821	65.3978
>ENSF00000007859	8	0.50486	67.6302
>ENSF00000000041	14	0.503944	65.472
>ENSF00000000128	7	0.500634	71.0687
>ENSF00000000001	105	0.500288	59.2253
>ENSF00000000001	105	0.500054	76.5117
>ENSF00000001022	49	0.499679	81.7544
>ENSF00000000001	105	0.499192	99.9378
>ENSF00000000001	105	0.498926	82.643
>ENSF00000000511	59	0.496437	51.8904
>ENSF00000001022	49	0.492169	64.4119
>ENSF00000000117	14	0.490753	81.1513
>ENSF00000000511	59	0.490532	72.0419
>ENSF00000000075	17	0.489218	69.1499
>ENSF00000000579	21	0.489175	66.2102
>ENSF00000000341	18	0.486681	89.7325
>ENSF00000000555	6	0.484953	110.377
>ENSF00000000249	32	0.484604	79.1741
>ENSF00000000001	105	0.483661	45.8451
>ENSF00000000245	56	0.482775	90.8133
>ENSF00000000367	9	0.479169	112.424
>ENSF00000019566	3	0.478886	101.312
>ENSF00000000314	21	0.477954	71.7679
>ENSF00000009590	4	0.476288	77.2044
>ENSF00000000748	47	0.475813	82.2772
>ENSF00000000309	7	0.475431	77.5197
>ENSF00000000245	56	0.475203	93.2479
>ENSF00000000579	21	0.469929	60.377
>ENSF00000000001	105	0.467946	77.2462
>ENSF00000000249	32	0.461594	85.7731
>ENSF00000000748	47	0.461131	85.288
>ENSF00000015603	4	0.46	75.3901
>ENSF00000000109	34	0.4599	82.7545
>ENSF00000000579	21	0.45963	80.3331
>ENSF00000000001	105	0.458341	88.3923
>ENSF00000000001	105	0.455597	83.7748
>ENSF00000000429	6	0.454805	69.1023
>ENSF00000000001	105	0.450601	79.8032
>ENSF00000000001	105	0.448542	81.4394
>ENSF00000000144	21	0.444992	72.8144
>ENSF00000000001	105	0.442536	85.4564
>ENSF00000001022	49	0.441975	48.2096
>ENSF00000000001	105	0.441512	76.9564
>ENSF00000000278	13	0.439116	88.5405
>ENSF00000000001	105	0.436427	64.8543
>ENSF00000000001	105	0.436098	81.3579
>ENSF00000000867	11	0.435749	104.317
>ENSF00000000480	31	0.435662	69.5013
>ENSF00000000001	105	0.434596	64.0456
>ENSF00000000280	7	0.433573	87.6578
>ENSF00000000001	105	0.431042	73.5459
>ENSF00000000249	32	0.428879	79.5661
>ENSF00000000052	11	0.426217	90.3684
>ENSF00000000001	105	0.425915	70.7427
>ENSF00000000001	105	0.424155	73.1671
>ENSF00000000001	105	0.422981	98.3929
>ENSF00000000311	36	0.420204	83.6944
>ENSF00000000245	56	0.419786	97.2441
>ENSF00000000149	12	0.419583	108.382
>ENSF00000002129	2	0.41922	108.086
>ENSF00000012400	5	0.41874	93.5964
>ENSF00000000311	36	0.417356	75.2759
>ENSF00000000052	11	0.417058	85.4207
>ENSF00000000070	26	0.415695	68.5893
>ENSF00000000311	36	0.414709	89.4303
>ENSF00000000001	105	0.412517	97.4593
>ENSF00000000001	105	0.412374	93.1847
>ENSF00000000693	3	0.405203	80.1928
>ENSF00000007512	13	0.403371	88.5702
>ENSF00000000001	105	0.400896	74.8706
>ENSF00000000886	20	0.40052	90.1949
>ENSF00000000001	105	0.3992	79.5463
>ENSF00000000511	59	0.39472	63.851
>ENSF00000002125	24	0.394667	95.4569
>ENSF00000000001	105	0.393833	81.8269
>ENSF00000000348	27	0.393555	68.5937
>ENSF00000007512	13	0.39054	86.345
>ENSF00000000017	9	0.389273	110.981
>ENSF00000000492	6	0.389174	99.0395
>ENSF00000000525	20	0.388961	82.742
>ENSF00000001022	49	0.388538	83.5991
>ENSF00000000144	21	0.387379	94.9558
>ENSF00000000245	56	0.38563	89.0101
>ENSF00000000528	7	0.384908	88.6903
>ENSF00000000001	105	0.384889	115.741
>ENSF00000000856	26	0.382765	75.023
>ENSF00000000001	105	0.381278	82.6245
>ENSF00000000001	105	0.380458	68.4581
>ENSF00000000001	105	0.380064	95.77
>ENSF00000000001	105	0.378922	86.1087
>ENSF00000000001	105	0.377648	92.8702
>ENSF00000000001	105	0.377502	89.1287
>ENSF00000000120	10	0.377426	87.5499
>ENSF00000000001	105	0.374557	89.4354
>ENSF00000000447	3	0.371322	84.2012
>ENSF00000001022	49	0.371193	92.9048
>ENSF00000000001	105	0.370881	88.4246
>ENSF00000000001	105	0.369441	82.8471
>ENSF00000002125	24	0.366534	98.9569
>ENSF00000000001	105	0.365196	91.9645
>ENSF00000000511	59	0.361934	84.9612
>ENSF00000000001	105	0.361855	89.6044
>ENSF00000000249	32	0.354359	80.1929
>ENSF00000000041	14	0.350592	83.9353
>ENSF00000000001	105	0.349294	113.326
>ENSF00000000573	19	0.348759	78.2547
>ENSF00000001022	49	0.346398	94.9075
>ENSF00000001022	49	0.344518	92.2118
>ENSF00000000748	47	0.343445	86.8239
>ENSF00000000314	21	0.340765	79.8584
>ENSF00000000590	25	0.339999	96.8895
>ENSF00000005499	4	0.339312	108.691
>ENSF00000000511	59	0.335198	108.687
>ENSF00000000001	105	0.334694	90.3244
>ENSF00000000311	36	0.331172	87.2352
>ENSF00000000365	15	0.331044	107.241
>ENSF00000005713	42	0.330667	116.343
>ENSF00000000836	3	0.327473	90.2487
>ENSF00000001022	49	0.326986	94.4326
>ENSF00000000384	3	0.326563	94.9313
>ENSF00000000856	26	0.326464	93.32
>ENSF00000001102	3	0.325215	80.6358
>ENSF00000000481	21	0.324998	93.9335
>ENSF00000000314	21	0.32427	87.5995
>ENSF00000000041	14	0.322984	61.2394
>ENSF00000000145	8	0.321745	93.9984
>ENSF00000001821	2	0.320856	77.0239
>ENSF00000001022	49	0.319858	78.8695
>ENSF00000000001	105	0.318448	89.4821
>ENSF00000000109	34	0.31822	84.6568
>ENSF00000000249	32	0.317716	108.883
>ENSF00000000370	11	0.317634	97.0615
>ENSF00000009033	6	0.317199	87.6001
>ENSF00000000278	13	0.315667	79.2905
>ENSF00000000429	6	0.314886	94.2501
>ENSF00000000001	105	0.308534	57.0319
>ENSF00000000245	56	0.306182	73.1409
>ENSF00000000001	105	0.306044	85.1416
>ENSF00000000001	105	0.305383	91.1003
>ENSF00000004619	2	0.304701	113.119
>ENSF00000000856	26	0.304438	80.2928
>ENSF00000000311	36	0.304343	73.3506
>ENSF00000000001	105	0.303464	99.0602
>ENSF00000000001	105	0.302574	92.8828
>ENSF00000001711	5	0.301804	59.0357
>ENSF00000000225	4	0.301778	55.3212
>ENSF00000000113	13	0.2986	86.5702
>ENSF00000000117	14	0.297097	80.1848
>ENSF00000000207	8	0.29635	77.1369
>ENSF00000000001	105	0.29376	78.8557
>ENSF00000000311	36	0.292507	99.974
>ENSF00000000001	105	0.289944	88.4331
>ENSF00000000885	4	0.289128	80.6599
>ENSF00000000245	56	0.288836	123.442
>ENSF00000000001	105	0.288226	85.5592
>ENSF00000000688	9	0.287804	91.0934
>ENSF00000003719	7	0.286627	82.9571
>ENSF00000000001	105	0.285256	74.5883
>ENSF00000000511	59	0.279767	65.1735
>ENSF00000002364	16	0.278099	94.3977
>ENSF00000000590	25	0.277673	87.0202
>ENSF00000000573	19	0.27671	86.2407
>ENSF00000000486	23	0.272912	80.2868
>ENSF00000000748	47	0.272034	99.6508
>ENSF00000012381	5	0.270062	85.171
>ENSF00000000001	105	0.267359	88.3599
>ENSF00000000573	19	0.265779	96.043
>ENSF00000001830	4	0.265417	62.8944
>ENSF00000000001	105	0.261896	84.4124
>ENSF00000000001	105	0.257537	64.2583
>ENSF00000000747	25	0.257496	100.998
>ENSF00000000747	25	0.257196	76.9992
>ENSF00000000511	59	0.254379	78.654
>ENSF00000000867	11	0.254016	121.625
>ENSF00000000636	2	0.252885	116.616
>ENSF00000000100	14	0.249356	88.1655
>ENSF00000000001	105	0.244576	102.576
>ENSF00000000481	21	0.243682	118.051
>ENSF00000000001	105	0.242649	88.8087
>ENSF00000000663	3	0.241257	113.158
>ENSF00000000481	21	0.241065	95.6274
>ENSF00000000001	105	0.240638	93.7919
>ENSF00000000227	5	0.240426	93.1327
>ENSF00000000511	59	0.240046	102.734
>ENSF00000000001	105	0.238117	89.934
>ENSF00000000511	59	0.237956	106.898
>ENSF00000000748	47	0.23784	96.9447
>ENSF00000000001	105	0.237434	115.136
>ENSF00000001022	49	0.235496	85.8038
>ENSF00000000511	59	0.235395	83.0302
>ENSF00000000330	6	0.235143	127.197
>ENSF00000000117	14	0.233952	106.976
>ENSF00000000480	31	0.233765	86.9201
>ENSF00000000480	31	0.233349	94.8953
>ENSF00000000249	32	0.233256	67.712
>ENSF00000000001	105	0.230926	93.9335
>ENSF00000000001	105	0.2264	91.6084
>ENSF00000006155	9	0.224923	69.9324
>ENSF00000000109	34	0.224676	93.1173
>ENSF00000000555	6	0.224212	97.6633
>ENSF00000001022	49	0.221451	93.7292
>ENSF00000000063	10	0.220215	102.728
>ENSF00000000001	105	0.218555	96.0219
>ENSF00000000001	105	0.217348	110.053
>ENSF00000001022	49	0.216576	93.2035
>ENSF00000001022	49	0.215073	90.5685
>ENSF00000000041	14	0.214191	92.9071
>ENSF00000000109	34	0.213884	93.2692
>ENSF00000000511	59	0.21262	90.1635
>ENSF00000000311	36	0.211197	101.115
>ENSF00000001474	19	0.210353	105.726
>ENSF00000000511	59	0.210347	77.2565
>ENSF00000000249	32	0.20847	97.9975
>ENSF00000000748	47	0.206681	105.588
>ENSF00000000245	56	0.202787	92.1736
>ENSF00000000001	105	0.199922	105.366
>ENSF00000000001	105	0.199692	120.39
>ENSF00000000748	47	0.196935	122.78
>ENSF00000001180	3	0.196599	127.34
>ENSF00000000737	3	0.193806	94.8787
>ENSF00000000618	5	0.192794	102.072
>ENSF00000001022	49	0.191424	94.9822
>ENSF00000000001	105	0.190701	88.849
>ENSF00000000070	26	0.190104	115.805
>ENSF00000000100	14	0.189068	83.3847
>ENSF00000015603	4	0.188991	91.1508
>ENSF00000000524	22	0.182826	89.0694
>ENSF00000001022	49	0.181943	93.089
>ENSF00000000245	56	0.181772	120.05
>ENSF00000002750	2	0.176477	132.202
>ENSF00000000001	105	0.175299	108.149
>ENSF00000000001	105	0.16873	98.0717
>ENSF00000000341	18	0.166662	103.299
>ENSF00000000769	12	0.166224	93.4595
>ENSF00000001022	49	0.165989	102.933
>ENSF00000000144	21	0.164909	125.913
>ENSF00000000639	6	0.164007	99.0428
>ENSF00000001938	4	0.161232	94.7556
>ENSF00000000511	59	0.159374	100.846
>ENSF00000001025	18	0.158325	113.768
>ENSF00000001022	49	0.156237	91.8066
>ENSF00000000001	105	0.153355	73.8895
>ENSF00000000590	25	0.153233	95.393
>ENSF00000000590	25	0.15315	74.8005
>ENSF00000000129	21	0.152278	97.6044
>ENSF00000000117	14	0.15089	96.3896
>ENSF00000000525	20	0.150447	128.141
>ENSF00000000072	7	0.149137	97.6587
>ENSF00000000426	6	0.148657	120.458
>ENSF00000000245	56	0.1479	95.4143
>ENSF00000005233	2	0.147546	104.094
>ENSF00000000311	36	0.144482	96.0667
>ENSF00000000001	105	0.139916	107.137
>ENSF00000001022	49	0.138043	89.3908
>ENSF00000001832	9	0.136204	93.8077
>ENSF00000001022	49	0.135729	107.315
>ENSF00000000213	15	0.134212	113.991
>ENSF00000000245	56	0.133541	111.297
>ENSF00000000370	11	0.133196	105.061
>ENSF00000000856	26	0.132558	98.3988
>ENSF00000001022	49	0.132295	69.3746
>ENSF00000000748	47	0.13212	103.579
>ENSF00000001882	4	0.126999	74.9846
>ENSF00000000163	8	0.125097	104.89
>ENSF00000000486	23	0.124914	114.146
>ENSF00000017843	2	0.123479	99.9349
>ENSF00000000480	31	0.123235	81.6602
>ENSF00000009033	6	0.122873	75.3561
>ENSF00000008002	5	0.122176	89.423
>ENSF00000000001	105	0.121567	93.7994
>ENSF00000000327	6	0.121445	125.875
>ENSF00000000748	47	0.120432	96.9288
>ENSF00000000249	32	0.119271	103.536
>ENSF00000000480	31	0.11785	124.659
>ENSF00000002788	19	0.117741	94.8823
>ENSF00000000245	56	0.117473	85.2598
>ENSF00000001025	18	0.117332	96.8243
>ENSF00000000511	59	0.116507	94.4267
>ENSF00000000348	27	0.115962	114.45
>ENSF00000000327	6	0.114356	90.3581
>ENSF00000004041	3	0.114012	133.82
>ENSF00000000590	25	0.112119	121.598
>ENSF00000000525	20	0.111871	119.771
>ENSF00000000001	105	0.11115	87.3354
>ENSF00000000001	105	0.110564	106.737
>ENSF00000005898	5	0.11011	100.933
>ENSF00000000052	11	0.109988	99.6968
>ENSF00000000377	4	0.109174	108.621
>ENSF00000000277	8	0.108909	68.4362
>ENSF00000000001	105	0.10518	103.569
>ENSF00000000511	59	0.103966	100.181
>ENSF00000000100	14	0.103729	96.8656
>ENSF00000000001	105	0.103385	79.1204
>ENSF00000000311	36	0.102631	101.607
>ENSF00000000274	20	0.10197	131.067
>ENSF00000000437	12	0.101968	114.616
>ENSF00000000001	105	0.101769	106.738
>ENSF00000000424	5	0.100633	104.683
>ENSF00000000143	3	0.100502	87.0863
>ENSF00000000748	47	0.0951282	136.961
>ENSF00000000341	18	0.0948632	129.789
>ENSF00000000579	21	0.0921452	109.902
>ENSF00000000001	105	0.0883655	110.281
>ENSF00000011730	6	0.0875614	110.903
>ENSF00000000486	23	0.0875508	117.21
>ENSF00000000109	34	0.085988	112.807
>ENSF00000000001	105	0.085664	83.8255
>ENSF00000000348	27	0.0855561	117.403
>ENSF00000000480	31	0.0846689	107.211
>ENSF00000000052	11	0.0843063	95.1928
>ENSF00000000041	14	0.0816375	88.4586
>ENSF00000000001	105	0.0783742	98.9478
>ENSF00000000001	105	0.0779409	97.5563
>ENSF00000013458	5	0.077872	104.909
>ENSF00000000108	8	0.0777764	106.761
>ENSF00000000053	18	0.0766919	117.316
>ENSF00000002788	19	0.0758355	95.854
>ENSF00000000511	59	0.0744382	90.1808
>ENSF00000000897	13	0.0742592	85.6719
>ENSF00000000172	7	0.0724299	95.5963
>ENSF00000007387	4	0.0721968	79.0166
>ENSF00000000249	32	0.0712081	125.729
>ENSF00000000511	59	0.0702847	105.523
>ENSF00000000100	14	0.0688396	98.8886
>ENSF00000000511	59	0.067293	135.793
>ENSF00000001022	49	0.0663932	74.2501
>ENSF00000001319	3	0.0662583	91.412
>ENSF00000000511	59	0.0642024	108.277
>ENSF00000000240	7	0.0615961	115.55
>ENSF00000000245	56	0.0600485	107.374
>ENSF00000016564	4	0.0574685	109.261
>ENSF00000000075	17	0.0554354	105.947
>ENSF00000002125	24	0.0548142	100.717
>ENSF00000000311	36	0.0546222	82.2579
>ENSF00000000511	59	0.0545092	102.629
>ENSF00000000579	21	0.0544833	91.3905
>ENSF00000000704	14	0.0542996	75.5651
>ENSF00000000001	105	0.0538104	82.816
>ENSF00000000129	21	0.0535139	110.937
>ENSF00000001022	49	0.0519348	88.1424
>ENSF00000000129	21	0.0499912	110.361
>ENSF00000000511	59	0.047711	88.2586
>ENSF00000005146	10	0.0470035	89.0166
>ENSF00000000001	105	0.0469491	104.418
>ENSF00000000240	7	0.0451528	101.571
>ENSF00000000711	6	0.0450807	128.052
>ENSF00000000365	15	0.0443222	84.7568
>ENSF00000000001	105	0.041741	77.8853
>ENSF00000000525	20	0.040967	112.843
>ENSF00000000511	59	0.0360557	132.913
>ENSF00000000579	21	0.0351141	136.367
>ENSF00000001022	49	0.0336714	108.552
>ENSF00000000041	14	0.0329818	98.1318
>ENSF00000000041	14	0.0317192	103.263
>ENSF00000000001	105	0.0303592	99.0512
>ENSF00000000573	19	0.0272238	84.3733
>ENSF00000001022	49	0.0250938	102.896
>ENSF00000000590	25	0.0192477	136.936
>ENSF00000000245	56	0.0175957	88.6646
>ENSF00000000001	105	0.0146561	119.688
>ENSF00000000117	14	0.0132256	79.2677
>ENSF00000000128	7	0.0123781	104.025
>ENSF00000000579	21	0.0123179	95.4026
>ENSF00000000245	56	0.0118964	119.492
>ENSF00000000249	32	0.011665	99.7072
>ENSF00000000001	105	0.0116416	98.3373
>ENSF00000000359	5	0.0116069	106.219
>ENSF00000000001	105	0.0115047	139.792
>ENSF00000000311	36	0.0102326	115.131
>ENSF00000000456	5	0.00974743	132.454
>ENSF00000000001	105	0.00943883	92.4847
>ENSF00000000702	4	0.00575035	140.282
>ENSF00000000748	47	0.00493144	98.739
>ENSF00000000001	105	0.00441986	107.735
>ENSF00000000249	32	0.00428996	113.203
>ENSF00000000480	31	0.00402335	100.89
>ENSF00000000249	32	0.00329988	110.506
>ENSF00000000348	27	0.00280903	127.427
>ENSF00000000427	4	0.00273604	122.323
>ENSF00000000311	36	0.00157603	101.988
>ENSF00000000579	21	0.000817	102.389
>ENSF00000007859	8	-0.00067	117.437
>ENSF00000000662	4	-0.00200224	112.215
>ENSF00000002788	19	-0.00247193	117.21
>ENSF00000000324	4	-0.00357821	105.069
>ENSF00000000511	59	-0.00360995	106.971
>ENSF00000000001	105	-0.00380586	111.418
>ENSF00000001022	49	-0.00637364	103.323
>ENSF00000002125	24	-0.00652808	103.769
>ENSF00000000348	27	-0.00671965	119.822
>ENSF00000000277	8	-0.00957987	114.667
>ENSF00000002383	4	-0.00971818	87.4706
>ENSF00000000219	2	-0.0099232	106.696
>ENSF00000000748	47	-0.0105802	118.972
>ENSF00000000748	47	-0.0109655	108.489
>ENSF00000000041	14	-0.0115416	113.209
>ENSF00000000001	105	-0.0142293	98.132
>ENSF00000000748	47	-0.0143115	98.8346
>ENSF00000000867	11	-0.0157621	112.547
>ENSF00000000109	34	-0.0173066	109.13
>ENSF00000000172	7	-0.0188188	105.954
>ENSF00000000001	105	-0.0205324	109.251
>ENSF00000000001	105	-0.0213115	109.691
>ENSF00000000278	13	-0.021688	101.419
>ENSF00000000511	59	-0.0224879	105.752
>ENSF00000000245	56	-0.0242608	110.557
>ENSF00000000759	5	-0.0256558	107.385
>ENSF00000000311	36	-0.0274435	119.969
>ENSF00000000513	2	-0.029108	117.914
>ENSF00000001771	2	-0.0300593	119.262
>ENSF00000000524	22	-0.0301655	86.1816
>ENSF00000000579	21	-0.032496	118.857
>ENSF00000000041	14	-0.0330973	105.033
>ENSF00000000109	34	-0.0332777	103.736
>ENSF00000000103	15	-0.0357569	107.736
>ENSF00000000434	3	-0.0370589	122.532
>ENSF00000000001	105	-0.0375155	84.5798
>ENSF00000000245	56	-0.0375944	107.648
>ENSF00000007512	13	-0.0378634	111.508
>ENSF00000001261	7	-0.0380322	98.2579
>ENSF00000000177	5	-0.0395751	129.399
>ENSF00000000149	12	-0.0402557	120.922
>ENSF00000000748	47	-0.0406629	107.56
>ENSF00000000748	47	-0.0413428	112.395
>ENSF00000000579	21	-0.0433758	141.293
>ENSF00000000149	12	-0.0458284	112.445
>ENSF00000000856	26	-0.0481861	130.872
>ENSF00000000245	56	-0.0497544	110.791
>ENSF00000000314	21	-0.0538212	107.47
>ENSF00000000481	21	-0.0546334	119.492
>ENSF00000000481	21	-0.0546651	120.857
>ENSF00000000001	105	-0.0581029	89.922
>ENSF00000001882	4	-0.0592584	85.418
>ENSF00000000001	105	-0.0629451	113.905
>ENSF00000000001	105	-0.0631534	122.721
>ENSF00000000001	105	-0.0635223	83.4658
>ENSF00000002301	2	-0.0640788	122.842
>ENSF00000000340	4	-0.0658876	109.625
>ENSF00000000511	59	-0.0658955	119.351
>ENSF00000000365	15	-0.0659972	100.045
>ENSF00000000525	20	-0.069013	94.3624
>ENSF00000000001	105	-0.0704988	107.384
>ENSF00000000001	105	-0.0705323	107.73
>ENSF00000000886	20	-0.0742764	135.982
>ENSF00000000001	105	-0.0751118	103.801
>ENSF00000002364	16	-0.075989	134.305
>ENSF00000000330	6	-0.0780957	115.1
>ENSF00000000555	6	-0.0782094	117.017
>ENSF00000000001	105	-0.0783165	121.5
>ENSF00000000469	6	-0.0786728	106.257
>ENSF00000001469	3	-0.0800308	114.661
>ENSF00000000109	34	-0.0844624	115.858
>ENSF00000000348	27	-0.0845199	131.538
>ENSF00000000318	8	-0.0871603	114.161
>ENSF00000000001	105	-0.0876672	116.993
>ENSF00000000075	17	-0.0886217	118.513
>ENSF00000000103	15	-0.0886667	80.5955
>ENSF00000000117	14	-0.0886677	120.998
>ENSF00000000042	8	-0.08924	130.838
>ENSF00000005110	16	-0.0892629	114.653
>ENSF00000000348	27	-0.0896926	124.049
>ENSF00000000053	18	-0.0898396	129.879
>ENSF00000000074	21	-0.0908614	118.891
>ENSF00000001025	18	-0.0908899	133.761
>ENSF00000004398	2	-0.0911062	95.8527
>ENSF00000000001	105	-0.0913243	100.686
>ENSF00000000590	25	-0.0921912	97.3416
>ENSF00000000481	21	-0.0930498	114.693
>ENSF00000001759	10	-0.0934962	118.017
>ENSF00000000311	36	-0.0939493	94.539
>ENSF00000000249	32	-0.0949042	122.494
>ENSF00000000001	105	-0.0950763	80.4987
>ENSF00000000525	20	-0.0953261	114.213
>ENSF00000000001	105	-0.0956406	117.146
>ENSF00000000001	105	-0.0968327	114.218
>ENSF00000000245	56	-0.0973492	108.154
>ENSF00000000001	105	-0.0974119	106.469
>ENSF00000005110	16	-0.099167	128.148
>ENSF00000000001	105	-0.100027	113.009
>ENSF00000000249	32	-0.101181	96.706
>ENSF00000000245	56	-0.10301	127.593
>ENSF00000000113	13	-0.104024	94.7821
>ENSF00000000511	59	-0.104429	94.606
>ENSF00000004352	4	-0.10566	104.053
>ENSF00000000748	47	-0.105832	105.848
>ENSF00000001246	10	-0.105965	121.446
>ENSF00000000573	19	-0.106554	131.459
>ENSF00000000524	22	-0.106718	133.035
>ENSF00000000314	21	-0.10682	114.379
>ENSF00000000747	25	-0.107104	104.271
>ENSF00000005110	16	-0.107111	96.6267
>ENSF00000000001	105	-0.107737	127.302
>ENSF00000000437	12	-0.108714	109.933
>ENSF00000000486	23	-0.108759	120.051
>ENSF00000005110	16	-0.10893	103.708
>ENSF00000002026	8	-0.111237	144.279
>ENSF00000001022	49	-0.111998	119.291
>ENSF00000000886	20	-0.112481	105.832
>ENSF00000000511	59	-0.113032	107.229
>ENSF00000000041	14	-0.113372	112.918
>ENSF00000011272	6	-0.114142	113.785
>ENSF00000000639	6	-0.115082	85.8679
>ENSF00000000001	105	-0.116654	110.499
>ENSF00000000393	4	-0.117163	100.339
>ENSF00000001022	49	-0.117308	84.6544
>ENSF00000000311	36	-0.117819	136.733
>ENSF00000004866	5	-0.118346	110.428
>ENSF00000005110	16	-0.119443	119.042
>ENSF00000001022	49	-0.120302	97.1018
>ENSF00000000001	105	-0.12037	129.806
>ENSF00000001164	10	-0.120629	109.923
>ENSF00000000001	105	-0.120774	127.758
>ENSF00000000848	31	-0.121268	139.018
>ENSF00000003800	5	-0.121461	101.811
>ENSF00000000486	23	-0.121568	97.0698
>ENSF00000005146	10	-0.122996	89.3227
>ENSF00000000867	11	-0.123473	120.575
>ENSF00000000157	7	-0.123603	98.1424
>ENSF00000001833	2	-0.124805	96.8587
>ENSF00000000437	12	-0.125432	117.404
>ENSF00000000848	31	-0.126232	91.4339
>ENSF00000000886	20	-0.126317	113.064
>ENSF00000000780	3	-0.126986	104.797
>ENSF00000000109	34	-0.128274	112.574
>ENSF00000000311	36	-0.129143	108.151
>ENSF00000000748	47	-0.129926	138.871
>ENSF00000001474	19	-0.130459	97.6125
>ENSF00000000245	56	-0.130999	113.746
>ENSF00000001512	3	-0.131161	115.436
>ENSF00000000348	27	-0.131711	83.1642
>ENSF00000000886	20	-0.131734	101.618
>ENSF00000000001	105	-0.131803	135.648
>ENSF00000000213	15	-0.132429	123.95
>ENSF00000000245	56	-0.13253	125.953
>ENSF00000000109	34	-0.132649	98.1191
>ENSF00000003800	5	-0.134176	85.86
>ENSF00000000848	31	-0.135276	113.38
>ENSF00000000886	20	-0.136178	123.388
>ENSF00000000129	21	-0.136563	118.253
>ENSF00000000245	56	-0.13681	115.171
>ENSF00000000017	9	-0.136823	109.213
>ENSF00000000129	21	-0.138594	126.367
>ENSF00000000669	6	-0.140115	112.252
>ENSF00000000481	21	-0.141468	115.953
>ENSF00000000748	47	-0.142054	109.37
>ENSF00000000249	32	-0.142451	108.943
>ENSF00000000511	59	-0.142637	131.995
>ENSF00000000426	6	-0.143009	118.343
>ENSF00000000511	59	-0.143253	104.936
>ENSF00000001246	10	-0.144212	111.821
>ENSF00000000511	59	-0.144545	97.0481
>ENSF00000000245	56	-0.14457	97.9409
>ENSF00000000053	18	-0.145844	145.725
>ENSF00000000511	59	-0.14585	90.8186
>ENSF00000000144	21	-0.146204	109.156
>ENSF00000001164	10	-0.146249	131.105
>ENSF00000000245	56	-0.146559	145.136
>ENSF00000000001	105	-0.148856	116.677
>ENSF00000000311	36	-0.149107	106.662
>ENSF00000000511	59	-0.149195	123.08
>ENSF00000001140	2	-0.14961	115.874
>ENSF00000000245	56	-0.149725	95.1788
>ENSF00000000486	23	-0.150037	111.001
>ENSF00000000590	25	-0.150057	121.059
>ENSF00000001148	6	-0.150085	142.357
>ENSF00000000001	105	-0.150575	124.236
>ENSF00000000129	21	-0.151053	111.099
>ENSF00000000486	23	-0.151867	128.388
>ENSF00000000129	21	-0.153652	124.557
>ENSF00000007864	2	-0.153954	112.333
>ENSF00000000886	20	-0.153963	112.277
>ENSF00000000001	105	-0.153964	122.714
>ENSF00000000001	105	-0.154112	124.576
>ENSF00000000311	36	-0.155187	136.905
>ENSF00000004041	3	-0.15657	112.725
>ENSF00000000240	7	-0.157061	115.769
>ENSF00000000278	13	-0.157249	121.631
>ENSF00000000579	21	-0.157447	106.211
>ENSF00000000511	59	-0.159073	125.249
>ENSF00000000579	21	-0.159459	114.543
>ENSF00000004558	2	-0.159587	117.357
>ENSF00000001749	6	-0.16044	118.812
>ENSF00000002125	24	-0.160593	106.609
>ENSF00000000481	21	-0.160673	115.309
>ENSF00000000486	23	-0.161257	115.649
>ENSF00000000144	21	-0.162341	130.163
>ENSF00000000590	25	-0.162628	124.79
>ENSF00000000311	36	-0.162839	109.413
>ENSF00000000110	14	-0.163332	118.525
>ENSF00000000182	5	-0.164317	146.685
>ENSF00000000092	12	-0.16489	115.594
>ENSF00000000001	105	-0.165509	115.821
>ENSF00000000481	21	-0.165934	105.15
>ENSF00000000245	56	-0.166585	121.153
>ENSF00000000311	36	-0.167309	122.524
>ENSF00000000249	32	-0.167359	111.673
>ENSF00000000095	11	-0.167483	103.812
>ENSF00000001148	6	-0.167673	117.962
>ENSF00000000511	59	-0.168716	100.305
>ENSF00000000042	8	-0.168717	92.4087
>ENSF00000000109	34	-0.169431	85.7728
>ENSF00000000001	105	-0.169443	134.7
>ENSF00000002788	19	-0.171036	116.129
>ENSF00000000590	25	-0.171186	107.372
>ENSF00000000187	12	-0.171648	139.747
>ENSF00000001022	49	-0.172317	116.412
>ENSF00000000840	10	-0.172464	118.438
>ENSF00000000001	105	-0.17272	117.25
>ENSF00000000001	105	-0.173228	114.524
>ENSF00000000001	105	-0.173538	145.419
>ENSF00000000480	31	-0.174963	127.761
>ENSF00000000109	34	-0.17694	115.501
>ENSF00000001882	4	-0.177365	121.003
>ENSF00000000365	15	-0.177377	106.401
>ENSF00000000001	105	-0.177909	106.208
>ENSF00000000590	25	-0.178015	80.3373
>ENSF00000000420	7	-0.179844	117.061
>ENSF00000000175	6	-0.180636	102.221
>ENSF00000000486	23	-0.182246	147.4
>ENSF00000000481	21	-0.182429	108.494
>ENSF00000005407	12	-0.182619	89.1045
>ENSF00000000668	19	-0.182892	121.383
>ENSF00000000486	23	-0.183237	102.05
>ENSF00000000311	36	-0.183261	105.168
>ENSF00000000311	36	-0.184635	128.813
>ENSF00000000511	59	-0.184756	92.7832
>ENSF00000000311	36	-0.186538	126.344
>ENSF00000000245	56	-0.186626	85.3869
>ENSF00000000053	18	-0.186921	84.099
>ENSF00000000278	13	-0.187024	124.312
>ENSF00000000144	21	-0.187351	129.093
>ENSF00000000100	14	-0.187622	118.14
>ENSF00000000886	20	-0.187732	112.969
>ENSF00000000001	105	-0.188218	114.331
>ENSF00000001022	49	-0.189832	96.5695
>ENSF00000000867	11	-0.189857	111.32
>ENSF00000000639	6	-0.191133	116.118
>ENSF00000004522	10	-0.191137	111.808
>ENSF00000000269	5	-0.193363	90.5934
>ENSF00000003878	2	-0.194131	119.008
>ENSF00000001022	49	-0.194263	111.108
>ENSF00000000481	21	-0.19455	89.5721
>ENSF00000000348	27	-0.195411	120.797
>ENSF00000000747	25	-0.19652	131.926
>ENSF00000007859	8	-0.196558	123.287
>ENSF00000000274	20	-0.197444	104.94
>ENSF00000000001	105	-0.197755	115.575
>ENSF00000000590	25	-0.197901	117.564
>ENSF00000000359	5	-0.199376	129.134
>ENSF00000000053	18	-0.199648	119.253
>ENSF00000000110	14	-0.200456	112.69
>ENSF00000001107	4	-0.201579	98.9482
>ENSF00000000070	26	-0.201597	103.756
>ENSF00000000001	105	-0.201679	106.92
>ENSF00000000110	14	-0.201791	102.423
>ENSF00000001022	49	-0.202089	150.339
>ENSF00000000348	27	-0.202266	137.614
>ENSF00000000365	15	-0.202833	116.543
>ENSF00000000203	4	-0.204546	103.679
>ENSF00000000311	36	-0.205859	107.965
>ENSF00000000311	36	-0.206595	117.812
>ENSF00000000587	14	-0.207001	139.862
>ENSF00000000511	59	-0.207151	116.796
>ENSF00000000245	56	-0.207273	116.8
>ENSF00000000053	18	-0.207584	104.416
>ENSF00000004041	3	-0.207737	110.656
>ENSF00000000274	20	-0.207908	106.126
>ENSF00000000486	23	-0.208036	109.795
>ENSF00000000075	17	-0.20825	137.016
>ENSF00000000348	27	-0.208392	107.09
>ENSF00000001474	19	-0.209569	106.039
>ENSF00000000245	56	-0.210951	111.088
>ENSF00000000348	27	-0.212099	96.0823
>ENSF00000000511	59	-0.214078	114.331
>ENSF00000000001	105	-0.216337	125.223
>ENSF00000000103	15	-0.216452	141.986
>ENSF00000000053	18	-0.216483	86.5404
>ENSF00000001022	49	-0.217259	130.335
>ENSF00000000769	12	-0.218583	122.482
>ENSF00000000017	9	-0.219387	111.562
>ENSF00000000786	2	-0.219489	102.955
>ENSF00000000437	12	-0.221107	114.025
>ENSF00000000469	6	-0.22165	121.517
>ENSF00000000747	25	-0.221893	117.672
>ENSF00000000117	14	-0.222263	124.514
>ENSF00000000001	105	-0.226292	99.8897
>ENSF00000000367	9	-0.226462	119.006
>ENSF00000001221	3	-0.226559	121.086
>ENSF00000000070	26	-0.226825	129.288
>ENSF00000001022	49	-0.22742	103.61
>ENSF00000000348	27	-0.228021	124.346
>ENSF00000000494	7	-0.229565	115.987
>ENSF00000000100	14	-0.229594	117.303
>ENSF00000000348	27	-0.230514	137.995
>ENSF00000001261	7	-0.23111	114.916
>ENSF00000000511	59	-0.231751	125.273
>ENSF00000000330	6	-0.232136	81.1255
>ENSF00000001022	49	-0.233513	140.406
>ENSF00000000070	26	-0.234921	94.5706
>ENSF00000000311	36	-0.235226	102.95
>ENSF00000000109	34	-0.235479	130.253
>ENSF00000001050	7	-0.235702	107.613
>ENSF00000000001	105	-0.236351	109.772
>ENSF00000000144	21	-0.237958	118.908
>ENSF00000000660	18	-0.238759	114.771
>ENSF00000000528	7	-0.23924	135.302
>ENSF00000000480	31	-0.241262	88.3609
>ENSF00000000419	9	-0.243819	108.685
>ENSF00000000249	32	-0.243894	114.3
>ENSF00000000311	36	-0.244683	106.887
>ENSF00000000748	47	-0.244866	149.997
>ENSF00000001022	49	-0.245164	111.551
>ENSF00000000001	105	-0.245386	122.907
>ENSF00000000768	8	-0.246463	130.333
>ENSF00000006148	6	-0.246708	125.572
>ENSF00000000017	9	-0.246708	114.375
>ENSF00000001022	49	-0.247258	112.012
>ENSF00000000109	34	-0.247417	107.707
>ENSF00000000074	21	-0.247692	118.173
>ENSF00000000120	10	-0.248582	114.817
>ENSF00000003319	15	-0.248919	115.46
>ENSF00000001213	4	-0.249142	129.959
>ENSF00000000109	34	-0.24934	83.2661
>ENSF00000005466	3	-0.249468	110.833
>ENSF00000000481	21	-0.250141	122.646
>ENSF00000000274	20	-0.250553	118.564
>ENSF00000000249	32	-0.250933	115.533
>ENSF00000005499	4	-0.251003	116.707
>ENSF00000000840	10	-0.251157	146.639
>ENSF00000000146	5	-0.25128	118.419
>ENSF00000000109	34	-0.251434	115.723
>ENSF00000000001	105	-0.252298	113.738
>ENSF00000000249	32	-0.252781	114.827
>ENSF00000000144	21	-0.253123	112.321
>ENSF00000000158	5	-0.253708	122.393
>ENSF00000000001	105	-0.254171	122.9
>ENSF00000000052	11	-0.254553	133.104
>ENSF00000004782	5	-0.255472	134.038
>ENSF00000000042	8	-0.255624	117.118
>ENSF00000000001	105	-0.256108	123.188
>ENSF00000000323	8	-0.256357	116.188
>ENSF00000000001	105	-0.257713	112.266
>ENSF00000000146	5	-0.258015	119.151
>ENSF00000000109	34	-0.258155	108.67
>ENSF00000000001	105	-0.258396	97.3286
>ENSF00000000001	105	-0.259685	150.326
>ENSF00000000365	15	-0.263459	123.866
>ENSF00000000511	59	-0.265654	117.851
>ENSF00000000500	6	-0.266348	114.157
>ENSF00000001022	49	-0.267626	147.423
>ENSF00000001832	9	-0.27018	125.887
>ENSF00000000481	21	-0.270262	149.471
>ENSF00000000590	25	-0.271421	138.043
>ENSF00000000001	105	-0.272271	123.408
>ENSF00000000573	19	-0.273797	114.157
>ENSF00000000867	11	-0.274355	93.3083
>ENSF00000000338	3	-0.274402	121.411
>ENSF00000000001	105	-0.274784	126.534
>ENSF00000000245	56	-0.275702	120.949
>ENSF00000000213	15	-0.277796	131.301
>ENSF00000000001	105	-0.278076	108.71
>ENSF00000000481	21	-0.280148	137.012
>ENSF00000000262	7	-0.28042	115.211
>ENSF00000000311	36	-0.281993	121.319
>ENSF00000000311	36	-0.281994	126.592
>ENSF00000012381	5	-0.282341	133.903
>ENSF00000000001	105	-0.283349	90.9087
>ENSF00000000053	18	-0.285135	114.078
>ENSF00000000942	3	-0.285443	124.232
>ENSF00000001237	2	-0.285538	121.473
>ENSF00000000001	105	-0.287348	113.477
>ENSF00000000245	56	-0.290737	107.026
>ENSF00000000590	25	-0.291296	109.123
>ENSF00000001022	49	-0.291332	151.657
>ENSF00000003219	2	-0.294462	118.494
>ENSF00000002125	24	-0.295522	108.963
>ENSF00000000590	25	-0.296454	108.943
>ENSF00000000001	105	-0.296982	111.166
>ENSF00000007512	13	-0.297682	128.446
>ENSF00000000362	12	-0.30215	91.0482
>ENSF00000000001	105	-0.304026	114.115
>ENSF00000000596	5	-0.304351	117.991
>ENSF00000000365	15	-0.305069	119.087
>ENSF00000000172	7	-0.305081	113.477
>ENSF00000000001	105	-0.305458	109.906
>ENSF00000000042	8	-0.305568	114.783
>ENSF00000000144	21	-0.307293	123.484
>ENSF00000000747	25	-0.309624	112.595
>ENSF00000000001	105	-0.312373	119.849
>ENSF00000000348	27	-0.313745	113.231
>ENSF00000000001	105	-0.31439	104.634
>ENSF00000000001	105	-0.314731	124.326
>ENSF00000000041	14	-0.315161	138.335
>ENSF00000001164	10	-0.316878	127.045
>ENSF00000000249	32	-0.317316	111.776
>ENSF00000000001	105	-0.317607	109.61
>ENSF00000000573	19	-0.317919	126.816
>ENSF00000000492	6	-0.319935	151.389
>ENSF00000000001	105	-0.321499	122.761
>ENSF00000000001	105	-0.32206	142.933
>ENSF00000000272	3	-0.323906	87.9068
>ENSF00000000001	105	-0.32494	128.508
>ENSF00000000001	105	-0.328	110.008
>ENSF00000009198	11	-0.328225	125.47
>ENSF00000001474	19	-0.329103	112.568
>ENSF00000010527	4	-0.331046	99.8387
>ENSF00000002316	3	-0.335186	140.477
>ENSF00000000341	18	-0.33738	105.312
>ENSF00000000100	14	-0.338348	91.0244
>ENSF00000000748	47	-0.338417	133.047
>ENSF00000000001	105	-0.341414	121.068
>ENSF00000000262	7	-0.342431	121.846
>ENSF00000000511	59	-0.343124	96.0902
>ENSF00000001509	3	-0.344323	113.066
>ENSF00000000274	20	-0.344821	99.6771
>ENSF00000000748	47	-0.346908	127.813
>ENSF00000000481	21	-0.348338	95.6587
>ENSF00000000748	47	-0.350285	108.696
>ENSF00000000278	13	-0.351908	109.377
>ENSF00000000311	36	-0.352127	120.871
>ENSF00000000158	5	-0.353356	114.972
>ENSF00000000109	34	-0.354559	121.091
>ENSF00000000886	20	-0.360591	111.115
>ENSF00000000075	17	-0.361073	116.209
>ENSF00000000001	105	-0.366636	112.871
>ENSF00000002051	3	-0.370192	118.191
>ENSF00000000001	105	-0.370548	132.426
>ENSF00000000311	36	-0.373305	155.425
>ENSF00000000001	105	-0.376415	114.868
>ENSF00000004522	10	-0.376734	121.473
>ENSF00000000848	31	-0.378831	132.421
>ENSF00000000525	20	-0.378915	119.44
>ENSF00000004951	4	-0.379176	138.291
>ENSF00000000426	6	-0.38095	105.729
>ENSF00000000278	13	-0.383816	127.062
>ENSF00000004279	4	-0.385224	121.648
>ENSF00000000041	14	-0.387908	132.133
>ENSF00000000590	25	-0.388013	120.405
>ENSF00000000759	5	-0.393194	91.4556
>ENSF00000000225	4	-0.39343	101.072
>ENSF00000000001	105	-0.393519	108.508
>ENSF00000000761	5	-0.393592	121.374
>ENSF00000000033	16	-0.396244	142.014
>ENSF00000000129	21	-0.397085	91.7607
>ENSF00000000001	105	-0.398718	119.927
>ENSF00000000001	105	-0.400667	123.287
>ENSF00000000001	105	-0.401916	123.152
>ENSF00000000001	105	-0.402571	130.701
>ENSF00000000109	34	-0.408483	120.503
>ENSF00000000220	2	-0.415438	114.647
>ENSF00000000311	36	-0.415492	129.412
>ENSF00000000278	13	-0.416131	107.662
>ENSF00000000311	36	-0.416685	123.903
>ENSF00000000001	105	-0.416987	150.083
>ENSF00000000001	105	-0.418258	107.291
>ENSF00000000511	59	-0.418789	130.507
>ENSF00000000856	26	-0.419032	123.627
>ENSF00000000001	105	-0.423939	120.868
>ENSF00000000041	14	-0.426007	123.685
>ENSF00000000481	21	-0.439976	125.404
>ENSF00000000481	21	-0.44105	126.854
>ENSF00000000481	21	-0.447878	143.38
>ENSF00000000001	105	-0.448662	96.5988
>ENSF00000000033	16	-0.449017	157.867
>ENSF00000000341	18	-0.449073	118.251
>ENSF00000000129	21	-0.452873	115.01
>ENSF00000000001	105	-0.455518	126.184
>ENSF00000000318	8	-0.457818	132.684
>ENSF00000000001	105	-0.460448	119.098
>ENSF00000001025	18	-0.462762	91.4978
>ENSF00000000001	105	-0.462928	93.071
>ENSF00000003980	2	-0.46481	107.872
>ENSF00000028207	2	-0.468776	125.33
>ENSF00000000511	59	-0.472469	135.506
>ENSF00000002125	24	-0.474271	100.684
>ENSF00000000511	59	-0.477689	118.227
>ENSF00000000046	6	-0.478956	125.457
>ENSF00000003904	2	-0.482148	129.748
>ENSF00000000001	105	-0.483535	144.974
>ENSF00000000348	27	-0.484915	123.969
>ENSF00000000748	47	-0.485053	136.676
>ENSF00000001347	3	-0.489038	114.651
>ENSF00000001022	49	-0.493623	119.598
>ENSF00000000001	105	-0.494605	122.733
>ENSF00000000041	14	-0.495208	119.859
>ENSF00000000748	47	-0.495662	118.521
>ENSF00000000001	105	-0.501411	128.525
>ENSF00000000511	59	-0.509302	120.215
>ENSF00000000511	59	-0.516035	122.351
>ENSF00000000867	11	-0.520641	92.3777
>ENSF00000000001	105	-0.521349	132.497
>ENSF00000000001	105	-0.522138	114.535
>ENSF00000001022	49	-0.527165	142.885
>ENSF00000000059	10	-0.529667	122.276
>ENSF00000002668	10	-0.533555	119.351
>ENSF00000002383	4	-0.536965	122.537
>ENSF00000000001	105	-0.540239	123.997
>ENSF00000000511	59	-0.542086	117.767
>ENSF00000000343	7	-0.548266	122.096
>ENSF00000000001	105	-0.550508	98.6806
>ENSF00000002383	4	-0.55283	144.949
>ENSF00000000318	8	-0.557943	95.6248
>ENSF00000000511	59	-0.560922	125.073
>ENSF00000012009	4	-0.569559	149.812
>ENSF00000000001	105	-0.580216	138.588
>ENSF00000000688	9	-0.58147	149.205
>ENSF00000000001	105	-0.588762	124.538
>ENSF00000000001	105	-0.599178	120.454
>ENSF00000005110	16	-0.599194	157.008
>ENSF00000000001	105	-0.59973	130.697
>ENSF00000001602	2	-0.601914	140.079
>ENSF00000000743	3	-0.613723	133.631
>ENSF00000000001	105	-0.623708	123.228
>ENSF00000002103	4	-0.627972	113.233
>ENSF00000000001	105	-0.670141	149.565
>ENSF00000000001	105	-0.675478	94.5596
>ENSF00000000180	4	-0.676996	137.001
>ENSF00000000172	7	-0.704546	124.872
>ENSF00000004617	2	-0.711336	94.2875
>ENSF00000002503	6	-0.760767	160.714
>ENSF00000002503	6	-0.762371	108.572
>ENSF00000002503	6	-0.763382	125.291
>ENSF00000000041	14	-0.764709	121.469

## Sheet: H. sapiens
Family	size	<h>	Ks.<n>
>ENSF00000000520	6	0.818	49.3224
>ENSF00000001790	2	0.8173	30.4453
>ENSF00000000440	10	0.7763	35.8883
>ENSF00000000402	5	0.7405	36.9007
>ENSF00000000430	9	0.7385	39.7827
>ENSF00000000095	26	0.7349	52.1721
>ENSF00000003953	4	0.7283	41.1082
>ENSF00000000980	9	0.7269	37.8027
>ENSF00000000239	5	0.7016	33.933
>ENSF00000000582	7	0.6978	38.0947
>ENSF00000000429	8	0.6945	38.7579
>ENSF00000001127	2	0.6882	36.219
>ENSF00000000980	9	0.6859	36.2466
>ENSF00000001284	5	0.6855	40.2639
>ENSF00000000098	17	0.6805	39.2233
>ENSF00000000239	5	0.6803	39.446
>ENSF00000001211	4	0.6704	34.6295
>ENSF00000000133	15	0.6671	34.2527
>ENSF00000000143	13	0.6642	39.7108
>ENSF00000000095	26	0.6569	23.5885
>ENSF00000000205	15	0.6484	36.4507
>ENSF00000000980	9	0.6462	19.5232
>ENSF00000000095	26	0.6428	40.43
>ENSF00000000430	9	0.6414	40.4742
>ENSF00000000688	3	0.6348	40.6588
>ENSF00000001485	4	0.6347	40.696
>ENSF00000000205	15	0.6317	49.0513
>ENSF00000000440	10	0.6249	45.8831
>ENSF00000000430	9	0.6249	41.0292
>ENSF00000000259	7	0.623	28.7786
>ENSF00000000133	15	0.622	41.066
>ENSF00000001975	4	0.619	48.7674
>ENSF00000000343	7	0.6181	41.2194
>ENSF00000000095	26	0.6159	21.9799
>ENSF00000001570	4	0.6135	41.419
>ENSF00000001547	3	0.6112	41.4431
>ENSF00000000440	10	0.6107	41.4574
>ENSF00000000647	6	0.6099	41.4821
>ENSF00000002917	2	0.6046	41.6531
>ENSF00000000327	8	0.6016	42.0525
>ENSF00000000508	6	0.5983	43.4036
>ENSF00000000089	9	0.5955	36.1995
>ENSF00000000162	15	0.5853	42.2697
>ENSF00000000948	4	0.5853	42.2214
>ENSF00000000075	24	0.5831	45.6957
>ENSF00000000452	7	0.5831	40.3795
>ENSF00000001242	3	0.5797	45.0896
>ENSF00000000128	21	0.5783	40.4211
>ENSF00000000442	9	0.5719	59.4068
>ENSF00000000738	5	0.5647	43.7921
>ENSF00000004286	2	0.5639	42.5593
>ENSF00000000175	26	0.5605	48.4235
>ENSF00000000574	6	0.5595	28.1169
>ENSF00000000422	6	0.5555	43.2235
>ENSF00000000327	8	0.5553	43.2194
>ENSF00000000360	6	0.5536	32.1105
>ENSF00000000095	26	0.5529	47.4672
>ENSF00000000133	15	0.5525	48.1995
>ENSF00000002309	2	0.5513	44.2591
>ENSF00000001338	6	0.5507	37.2725
>ENSF00000000490	6	0.5493	43.9288
>ENSF00000000283	27	0.549	47.5927
>ENSF00000000211	10	0.5486	55.8117
>ENSF00000001284	5	0.5418	41.972
>ENSF00000001033	3	0.5415	39.995
>ENSF00000000765	5	0.5402	43.7846
>ENSF00000002039	3	0.5399	43.7299
>ENSF00000000691	5	0.5395	43.8451
>ENSF00000000129	13	0.5388	50.9043
>ENSF00000000665	4	0.5334	15.8845
>ENSF00000000133	15	0.5294	44.0592
>ENSF00000000239	5	0.5235	44.4372
>ENSF00000000128	21	0.5223	44.2834
>ENSF00000000260	13	0.52	44.3369
>ENSF00000000359	7	0.5197	43.5522
>ENSF00000000095	26	0.5148	43.8061
>ENSF00000000430	9	0.5113	44.6576
>ENSF00000000219	7	0.5109	44.6405
>ENSF00000000343	7	0.5091	39.7902
>ENSF00000002412	2	0.5044	17.7785
>ENSF00000000402	5	0.5036	38.2022
>ENSF00000000301	14	0.5035	44.8869
>ENSF00000000410	7	0.5026	45.04
>ENSF00000000301	14	0.5019	44.8544
>ENSF00000000220	10	0.5013	45.9167
>ENSF00000000885	4	0.5004	44.6301
>ENSF00000001755	4	0.5001	44.9948
>ENSF00000001830	2	0.499	44.8422
>ENSF00000001338	6	0.4988	42.4667
>ENSF00000000288	19	0.4974	45.0832
>ENSF00000000657	6	0.4968	44.8314
>ENSF00000000403	10	0.4961	50.6534
>ENSF00000000239	5	0.4943	45.1823
>ENSF00000000343	7	0.4884	47.8754
>ENSF00000000452	7	0.4843	45.5106
>ENSF00000000075	24	0.4841	45.5079
>ENSF00000000133	15	0.4836	45.5651
>ENSF00000000001	458	0.4831	45.6641
>ENSF00000002423	2	0.4815	40.4371
>ENSF00000000391	6	0.4798	45.5717
>ENSF00000001679	2	0.4796	45.514
>ENSF00000000671	3	0.4755	44.2193
>ENSF00000001409	3	0.4733	45.8561
>ENSF00000000343	7	0.4727	45.5429
>ENSF00000000186	3	0.4719	45.4957
>ENSF00000000095	26	0.4711	47.906
>ENSF00000000397	9	0.4702	45.9016
>ENSF00000001565	4	0.47	45.9559
>ENSF00000000128	21	0.47	45.9609
>ENSF00000000751	3	0.4695	44.5819
>ENSF00000000430	9	0.4688	45.6494
>ENSF00000000098	17	0.4688	45.9991
>ENSF00000000391	6	0.4677	71.7154
>ENSF00000003158	3	0.4676	47.3629
>ENSF00000001330	3	0.4674	45.7014
>ENSF00000000429	8	0.4664	46.8856
>ENSF00000000288	19	0.4655	44.2814
>ENSF00000000133	15	0.4655	40.0899
>ENSF00000000593	4	0.4644	46.1115
>ENSF00000001338	6	0.4643	46.1373
>ENSF00000000070	18	0.4629	66.1058
>ENSF00000000239	5	0.4619	46.4521
>ENSF00000000430	9	0.4606	30.0789
>ENSF00000000765	5	0.4589	46.1836
>ENSF00000000162	15	0.4576	46.3568
>ENSF00000000095	26	0.4573	46.3784
>ENSF00000000095	26	0.4573	63.7258
>ENSF00000001813	3	0.4559	73.9715
>ENSF00000000001	458	0.4546	49.8652
>ENSF00000000137	10	0.4545	39.9703
>ENSF00000000161	11	0.4544	46.7783
>ENSF00000001587	2	0.452	46.5329
>ENSF00000000161	11	0.4516	46.5482
>ENSF00000000280	8	0.4501	46.8131
>ENSF00000000309	12	0.45	46.6015
>ENSF00000000095	26	0.449	46.6319
>ENSF00000000075	24	0.4479	45.9496
>ENSF00000000128	21	0.446	46.8015
>ENSF00000003481	2	0.4459	56.5303
>ENSF00000000765	5	0.4451	46.7689
>ENSF00000000095	26	0.443	37.0946
>ENSF00000003184	2	0.4424	48.4531
>ENSF00000001268	6	0.4411	62.1559
>ENSF00000000292	9	0.4411	26.5931
>ENSF00000000402	5	0.4391	46.9806
>ENSF00000000327	8	0.4356	44.255
>ENSF00000000292	9	0.4347	47.1124
>ENSF00000000592	6	0.4334	47.1307
>ENSF00000000839	4	0.4328	44.3923
>ENSF00000000324	13	0.4325	47.2004
>ENSF00000000133	15	0.4322	39.1961
>ENSF00000002043	2	0.431	46.6082
>ENSF00000000227	9	0.4289	47.1789
>ENSF00000000095	26	0.4287	41.711
>ENSF00000000430	9	0.4283	61.9817
>ENSF00000003945	3	0.4266	29.8816
>ENSF00000000292	9	0.4264	52.2359
>ENSF00000000343	7	0.4242	68.3503
>ENSF00000000452	7	0.4229	47.4656
>ENSF00000000309	12	0.4229	36.5975
>ENSF00000000194	14	0.4221	47.656
>ENSF00000000288	19	0.4214	47.5146
>ENSF00000000162	15	0.4197	47.5678
>ENSF00000000098	17	0.4184	47.5271
>ENSF00000000075	24	0.4182	70.6796
>ENSF00000000433	8	0.4163	47.678
>ENSF00000000434	7	0.4162	47.662
>ENSF00000000133	15	0.4155	49.647
>ENSF00000000059	17	0.4153	47.7101
>ENSF00000001717	2	0.4152	32.5389
>ENSF00000000765	5	0.4137	47.9265
>ENSF00000001443	3	0.4112	47.8404
>ENSF00000002053	2	0.4108	46.2288
>ENSF00000001199	2	0.4105	48.0973
>ENSF00000000137	10	0.4099	55.1336
>ENSF00000000243	12	0.4093	47.8992
>ENSF00000000133	15	0.409	34.0639
>ENSF00000000205	15	0.4089	46.8176
>ENSF00000000128	21	0.4088	48.0319
>ENSF00000000430	9	0.4086	39.9511
>ENSF00000000128	21	0.4073	47.4164
>ENSF00000000137	10	0.407	47.9305
>ENSF00000002051	3	0.4069	25.8712
>ENSF00000000403	10	0.4052	48.052
>ENSF00000001062	3	0.4041	40.325
>ENSF00000001448	4	0.4029	48.1089
>ENSF00000000288	19	0.4024	47.6239
>ENSF00000000128	21	0.4014	48.156
>ENSF00000000885	4	0.4013	48.1587
>ENSF00000000410	7	0.4011	76.0485
>ENSF00000002951	4	0.4007	38.7157
>ENSF00000003192	3	0.4004	48.199
>ENSF00000000421	8	0.4001	52.4229
>ENSF00000000243	12	0.4	48.1984
>ENSF00000000885	4	0.3994	48.2205
>ENSF00000000592	6	0.3987	48.2419
>ENSF00000000522	4	0.3986	48.2514
>ENSF00000000277	10	0.3984	60.7864
>ENSF00000001029	4	0.395	47.0983
>ENSF00000002372	3	0.3934	48.4282
>ENSF00000004883	4	0.3929	48.4297
>ENSF00000001160	3	0.3926	48.0022
>ENSF00000001081	2	0.3922	47.1615
>ENSF00000000219	7	0.3918	34.7968
>ENSF00000003324	2	0.3916	48.3453
>ENSF00000001076	3	0.3913	48.4771
>ENSF00000000839	4	0.3912	53.0601
>ENSF00000000723	5	0.3875	48.7457
>ENSF00000000662	6	0.3873	49.7359
>ENSF00000000433	8	0.3865	34.602
>ENSF00000000001	458	0.386	48.6509
>ENSF00000001302	3	0.3843	48.7038
>ENSF00000000324	13	0.3837	48.7231
>ENSF00000000095	26	0.3832	51.6181
>ENSF00000000277	10	0.3829	48.7486
>ENSF00000000095	26	0.3829	48.9533
>ENSF00000000430	9	0.3828	48.7661
>ENSF00000000070	18	0.3817	50.011
>ENSF00000000816	6	0.3817	54.939
>ENSF00000000691	5	0.3801	39.1051
>ENSF00000000128	21	0.38	48.8316
>ENSF00000000075	24	0.3787	39.1527
>ENSF00000000095	26	0.3778	47.7455
>ENSF00000000095	26	0.3777	48.9651
>ENSF00000000001	458	0.3763	49.7682
>ENSF00000000391	6	0.3762	49.0243
>ENSF00000000133	15	0.3762	53.1882
>ENSF00000000075	24	0.3762	45.5778
>ENSF00000000254	9	0.3761	55.9021
>ENSF00000000847	4	0.376	48.9677
>ENSF00000000075	24	0.3758	49.8208
>ENSF00000002039	3	0.3749	48.8416
>ENSF00000001565	4	0.3736	61.0842
>ENSF00000000260	13	0.3722	49.3295
>ENSF00000000095	26	0.3722	48.8467
>ENSF00000000954	7	0.3715	49.1641
>ENSF00000000128	21	0.3706	49.1408
>ENSF00000000970	5	0.3696	49.1823
>ENSF00000000324	13	0.3677	48.8853
>ENSF00000001378	6	0.366	49.3718
>ENSF00000000001	458	0.3651	52.5076
>ENSF00000002395	4	0.365	49.3199
>ENSF00000001334	6	0.3629	49.5084
>ENSF00000000391	6	0.3594	43.5755
>ENSF00000000592	6	0.3591	49.5037
>ENSF00000000128	21	0.3585	49.5284
>ENSF00000000133	15	0.3583	49.5339
>ENSF00000000391	6	0.3582	49.5366
>ENSF00000000128	21	0.3578	47.7943
>ENSF00000000749	4	0.3576	48.2171
>ENSF00000000001	458	0.3563	44.2802
>ENSF00000000591	4	0.356	49.6032
>ENSF00000001947	3	0.3553	49.6036
>ENSF00000000309	12	0.3548	50.5656
>ENSF00000000324	13	0.3542	49.6326
>ENSF00000000410	7	0.3537	50.0187
>ENSF00000000592	6	0.353	57.1695
>ENSF00000000546	7	0.3511	54.4173
>ENSF00000000128	21	0.351	50.4181
>ENSF00000000260	13	0.351	49.7686
>ENSF00000000128	21	0.3501	49.7908
>ENSF00000000760	6	0.3487	49.8405
>ENSF00000000098	17	0.3485	49.8262
>ENSF00000000095	26	0.3484	49.9032
>ENSF00000000391	6	0.3481	49.8303
>ENSF00000000728	6	0.348	47.7905
>ENSF00000000128	21	0.3471	49.9347
>ENSF00000001198	3	0.3465	49.9107
>ENSF00000000211	10	0.3449	32.9314
>ENSF00000000260	13	0.3438	51.7695
>ENSF00000000137	10	0.3425	49.3511
>ENSF00000001565	4	0.3423	50.6263
>ENSF00000001745	3	0.3415	36.4053
>ENSF00000000691	5	0.3411	50.0858
>ENSF00000000711	4	0.3404	50.1283
>ENSF00000000171	10	0.34	77.3581
>ENSF00000002009	3	0.3394	52.6866
>ENSF00000002006	2	0.3385	50.1677
>ENSF00000002030	3	0.3375	50.1987
>ENSF00000000515	5	0.3356	58.5246
>ENSF00000000128	21	0.3353	50.2704
>ENSF00000000413	6	0.3339	49.3652
>ENSF00000000128	21	0.3326	41.0265
>ENSF00000000574	6	0.3316	66.0595
>ENSF00000000092	14	0.3312	50.401
>ENSF00000000738	5	0.3312	46.4742
>ENSF00000000128	21	0.331	50.4056
>ENSF00000001225	3	0.3309	50.4034
>ENSF00000000095	26	0.3289	68.961
>ENSF00000001027	4	0.3281	50.4994
>ENSF00000000075	24	0.3274	50.5242
>ENSF00000000095	26	0.3272	50.5301
>ENSF00000001286	3	0.3263	50.5576
>ENSF00000000324	13	0.3252	50.6435
>ENSF00000000260	13	0.3252	49.6648
>ENSF00000000974	4	0.3237	53.9987
>ENSF00000000095	26	0.3237	50.5669
>ENSF00000001198	3	0.3227	50.6894
>ENSF00000000128	21	0.3226	43.4785
>ENSF00000000239	5	0.3223	53.4676
>ENSF00000000254	9	0.3218	51.8575
>ENSF00000000433	8	0.3215	50.7114
>ENSF00000000478	6	0.3191	50.7904
>ENSF00000000582	7	0.3189	50.5378
>ENSF00000003026	2	0.3187	50.7327
>ENSF00000000288	19	0.3187	57.2396
>ENSF00000000200	12	0.3178	54.1859
>ENSF00000000530	19	0.3175	51.324
>ENSF00000000711	4	0.3175	36.8101
>ENSF00000000128	21	0.3167	50.3281
>ENSF00000000478	6	0.3165	65.1801
>ENSF00000000239	5	0.3146	50.7368
>ENSF00000000430	9	0.3136	50.6737
>ENSF00000001974	3	0.3122	51.0092
>ENSF00000000309	12	0.3114	51.05
>ENSF00000000462	6	0.3098	62.0327
>ENSF00000000989	5	0.3093	27.0484
>ENSF00000000171	10	0.308	51.1899
>ENSF00000000095	26	0.3078	51.149
>ENSF00000000098	17	0.3075	57.0392
>ENSF00000001317	3	0.3063	56.1564
>ENSF00000000128	21	0.3059	51.2748
>ENSF00000000954	7	0.3051	56.9365
>ENSF00000000128	21	0.305	61.6006
>ENSF00000000205	15	0.3046	22.5446
>ENSF00000000133	15	0.3021	44.9451
>ENSF00000000194	14	0.3018	70.7744
>ENSF00000000100	20	0.2998	71.0817
>ENSF00000000219	7	0.2995	23.0421
>ENSF00000001279	4	0.2991	63.1476
>ENSF00000001615	4	0.2989	44.0235
>ENSF00000001087	4	0.2964	41.3692
>ENSF00000003931	3	0.2961	64.3999
>ENSF00000000345	5	0.2935	46.7652
>ENSF00000000271	16	0.2917	39.708
>ENSF00000000324	13	0.2913	41.9472
>ENSF00000000309	12	0.2913	51.6657
>ENSF00000000161	11	0.2907	38.0323
>ENSF00000000436	5	0.2904	41.1297
>ENSF00000000133	15	0.2903	51.7824
>ENSF00000000665	4	0.2901	51.6077
>ENSF00000001797	2	0.2896	51.7339
>ENSF00000000429	8	0.2894	51.7787
>ENSF00000000391	6	0.2891	51.7676
>ENSF00000001304	4	0.2884	51.7728
>ENSF00000000507	5	0.2881	51.7735
>ENSF00000000391	6	0.2863	51.8378
>ENSF00000000117	19	0.2862	57.9954
>ENSF00000001149	4	0.2847	51.89
>ENSF00000001227	3	0.2846	51.8945
>ENSF00000000128	21	0.2842	51.772
>ENSF00000000001	458	0.2825	51.9604
>ENSF00000000177	9	0.2819	52.163
>ENSF00000001379	2	0.2815	51.4787
>ENSF00000000092	14	0.2811	46.6852
>ENSF00000000089	9	0.2795	52.0476
>ENSF00000001789	3	0.278	52.1051
>ENSF00000000546	7	0.2778	52.091
>ENSF00000000673	4	0.2752	51.8447
>ENSF00000000131	21	0.275	52.1977
>ENSF00000000059	17	0.2745	52.208
>ENSF00000000462	6	0.2739	51.9428
>ENSF00000000784	4	0.2738	52.2382
>ENSF00000001547	3	0.2735	42.6538
>ENSF00000000324	13	0.2731	52.261
>ENSF00000002236	2	0.2711	52.3247
>ENSF00000000529	7	0.2705	36.9724
>ENSF00000000691	5	0.2695	51.9195
>ENSF00000000301	14	0.2688	52.5608
>ENSF00000000117	19	0.2685	56.9892
>ENSF00000001358	4	0.2681	48.8019
>ENSF00000001547	3	0.2668	52.5064
>ENSF00000000001	458	0.2662	54.3195
>ENSF00000000095	26	0.2661	52.4947
>ENSF00000000403	10	0.2659	58.3677
>ENSF00000000292	9	0.2652	52.512
>ENSF00000000438	7	0.265	57.7158
>ENSF00000001980	4	0.2649	52.5242
>ENSF00000000128	21	0.2643	52.541
>ENSF00000000691	5	0.2642	55.3743
>ENSF00000001330	3	0.2642	51.0397
>ENSF00000000571	7	0.2638	52.4375
>ENSF00000001027	4	0.2636	28.2205
>ENSF00000000239	5	0.2628	46.4849
>ENSF00000000779	6	0.2626	41.4241
>ENSF00000001151	15	0.2622	48.278
>ENSF00000000117	19	0.262	53.3762
>ENSF00000000075	24	0.2617	40.9864
>ENSF00000001737	2	0.2615	50.3627
>ENSF00000000478	6	0.2595	50.1267
>ENSF00000000128	21	0.2582	52.8597
>ENSF00000001308	3	0.2582	52.732
>ENSF00000001694	3	0.2579	52.7334
>ENSF00000000309	12	0.2576	52.7546
>ENSF00000000391	6	0.257	52.7769
>ENSF00000000301	14	0.2564	52.9595
>ENSF00000000391	6	0.255	34.6969
>ENSF00000001640	3	0.2549	52.8647
>ENSF00000000838	4	0.2549	48.2276
>ENSF00000000349	11	0.2542	58.745
>ENSF00000000259	7	0.2525	52.9218
>ENSF00000000259	7	0.2521	52.9313
>ENSF00000000133	15	0.2519	53.1743
>ENSF00000002016	3	0.2517	52.8993
>ENSF00000000521	7	0.2515	52.8549
>ENSF00000000665	4	0.2514	54.3639
>ENSF00000000001	458	0.2512	53.0398
>ENSF00000000384	10	0.2495	64.2655
>ENSF00000001206	4	0.2493	65.7266
>ENSF00000000270	8	0.2486	55.0245
>ENSF00000000075	24	0.2475	80.9633
>ENSF00000001627	3	0.2452	56.625
>ENSF00000000187	13	0.245	49.9954
>ENSF00000000331	9	0.2433	53.2137
>ENSF00000001124	3	0.2428	53.2757
>ENSF00000003861	2	0.2428	53.2778
>ENSF00000001332	2	0.2424	53.2411
>ENSF00000004712	2	0.2421	53.1856
>ENSF00000000301	14	0.2415	57.7809
>ENSF00000000188	70	0.2413	52.7997
>ENSF00000001394	3	0.2412	53.2235
>ENSF00000002334	3	0.2411	55.0572
>ENSF00000000515	5	0.2395	53.3379
>ENSF00000000462	6	0.2393	64.1397
>ENSF00000000098	17	0.2387	47.5272
>ENSF00000000747	3	0.2386	78.7446
>ENSF00000001203	3	0.2381	55.0877
>ENSF00000001639	3	0.2376	53.3194
>ENSF00000000243	12	0.2374	53.476
>ENSF00000000720	3	0.2371	53.428
>ENSF00000000715	9	0.2371	53.6607
>ENSF00000000585	5	0.2365	53.4318
>ENSF00000000143	13	0.2356	54.7097
>ENSF00000000360	6	0.2354	37.4913
>ENSF00000000839	4	0.2348	53.4879
>ENSF00000001463	3	0.2343	53.4956
>ENSF00000000301	14	0.2341	53.4717
>ENSF00000001289	2	0.234	35.14
>ENSF00000000954	7	0.2338	48.0326
>ENSF00000000284	10	0.2337	54.0178
>ENSF00000000137	10	0.2332	28.9025
>ENSF00000000095	26	0.2329	53.6892
>ENSF00000000041	15	0.2313	54.1679
>ENSF00000000562	5	0.2308	53.6126
>ENSF00000000661	16	0.2307	71.8741
>ENSF00000000351	4	0.2306	53.6978
>ENSF00000000251	8	0.2297	53.6483
>ENSF00000001173	3	0.2296	26.5727
>ENSF00000000618	4	0.2296	54.4636
>ENSF00000000098	17	0.2295	50.9949
>ENSF00000000092	14	0.2289	53.1737
>ENSF00000000117	19	0.2285	45.2427
>ENSF00000000161	11	0.2282	53.6966
>ENSF00000001206	4	0.2281	53.6977
>ENSF00000000161	11	0.2275	65.9215
>ENSF00000000352	10	0.2268	53.7812
>ENSF00000000954	7	0.2265	54.6338
>ENSF00000000331	9	0.2262	54.74
>ENSF00000000111	14	0.2256	53.7797
>ENSF00000000111	14	0.2253	53.7899
>ENSF00000000161	11	0.2252	52.6732
>ENSF00000000041	15	0.2246	53.5553
>ENSF00000000175	26	0.2242	49.3552
>ENSF00000000075	24	0.224	74.5024
>ENSF00000001317	3	0.2237	27.7005
>ENSF00000000161	11	0.2237	53.833
>ENSF00000001699	2	0.2234	53.8528
>ENSF00000001608	3	0.2233	66.7275
>ENSF00000001921	3	0.2231	66.0645
>ENSF00000000410	7	0.2228	52.7952
>ENSF00000000155	16	0.2224	31.5066
>ENSF00000000738	5	0.2218	53.9428
>ENSF00000000510	6	0.2209	57.4609
>ENSF00000000728	6	0.2205	53.9421
>ENSF00000000128	21	0.2203	55.3853
>ENSF00000000389	5	0.2201	27.505
>ENSF00000001880	2	0.219	27.5401
>ENSF00000000662	6	0.2189	77.904
>ENSF00000000355	16	0.2188	31.6202
>ENSF00000000129	13	0.2183	53.9138
>ENSF00000000301	14	0.2182	54.007
>ENSF00000000640	6	0.2178	61.3882
>ENSF00000000553	3	0.2173	54.0497
>ENSF00000001375	4	0.2173	67.0925
>ENSF00000000129	13	0.2166	41.2791
>ENSF00000000239	5	0.2166	54.0935
>ENSF00000001286	3	0.2163	53.5533
>ENSF00000000243	12	0.2162	54.0928
>ENSF00000000571	7	0.216	53.8035
>ENSF00000000509	9	0.216	57.6768
>ENSF00000000137	10	0.2158	54.0956
>ENSF00000000259	7	0.2157	76.3399
>ENSF00000000602	8	0.2155	47.5207
>ENSF00000000515	5	0.2142	54.1449
>ENSF00000000530	19	0.2142	54.1395
>ENSF00000000610	5	0.2137	62.7896
>ENSF00000000128	21	0.2134	54.5159
>ENSF00000002591	2	0.2134	54.1602
>ENSF00000000211	10	0.213	54.5541
>ENSF00000000128	21	0.2125	54.1853
>ENSF00000000585	5	0.2118	54.2178
>ENSF00000001410	3	0.2115	54.6824
>ENSF00000000128	21	0.2112	55.1993
>ENSF00000000128	21	0.2109	54.2293
>ENSF00000000391	6	0.2103	54.3082
>ENSF00000000391	6	0.2102	54.2742
>ENSF00000000421	8	0.2097	44.1433
>ENSF00000000283	27	0.2092	54.3042
>ENSF00000000755	8	0.2092	54.8234
>ENSF00000000211	10	0.2092	54.2355
>ENSF00000000355	16	0.209	54.3116
>ENSF00000003417	2	0.2087	54.3298
>ENSF00000000621	4	0.2075	54.3585
>ENSF00000000194	14	0.207	72.8631
>ENSF00000000161	11	0.2069	54.3166
>ENSF00000000180	11	0.2069	54.3806
>ENSF00000000001	458	0.2067	29.4549
>ENSF00000000100	20	0.2066	55.3892
>ENSF00000002031	3	0.2066	54.3901
>ENSF00000003952	2	0.2065	52.2435
>ENSF00000000177	9	0.2063	54.5353
>ENSF00000001640	3	0.2062	50.2746
>ENSF00000001645	3	0.206	38.4311
>ENSF00000000463	4	0.2058	49.1777
>ENSF00000000098	17	0.2048	45.8795
>ENSF00000000687	5	0.2041	53.3494
>ENSF00000000133	15	0.2039	54.4754
>ENSF00000000662	6	0.2036	51.7285
>ENSF00000000425	3	0.2034	72.2943
>ENSF00000000001	458	0.2032	54.4912
>ENSF00000001302	3	0.2027	54.3273
>ENSF00000000974	4	0.2024	54.5249
>ENSF00000000381	8	0.2017	61.2784
>ENSF00000000001	458	0.2009	48.1817
>ENSF00000000954	7	0.2007	54.577
>ENSF00000001001	2	0.2007	51.0188
>ENSF00000000075	24	0.2006	54.0048
>ENSF00000003280	2	0.2005	54.2673
>ENSF00000000959	3	0.2003	51.8319
>ENSF00000003491	2	0.2002	54.7006
>ENSF00000000497	7	0.2	54.5958
>ENSF00000000134	17	0.2	51.1587
>ENSF00000000301	14	0.1994	54.6442
>ENSF00000000702	5	0.1991	54.4809
>ENSF00000001485	4	0.1986	54.8274
>ENSF00000001257	4	0.1986	60.0877
>ENSF00000001745	3	0.1979	53.9797
>ENSF00000000137	10	0.1971	54.7029
>ENSF00000000243	12	0.1963	54.5581
>ENSF00000000637	8	0.1962	54.4507
>ENSF00000000621	4	0.1961	54.737
>ENSF00000001265	5	0.196	54.7285
>ENSF00000001705	2	0.1959	62.3092
>ENSF00000000089	9	0.1954	54.7439
>ENSF00000000001	458	0.1953	67.1188
>ENSF00000000492	6	0.1946	44.1957
>ENSF00000000075	24	0.1944	36.1762
>ENSF00000000001	458	0.194	69.1004
>ENSF00000000095	26	0.194	54.7917
>ENSF00000000850	3	0.1934	54.1975
>ENSF00000000928	2	0.1932	54.8154
>ENSF00000000134	17	0.1902	57.0456
>ENSF00000000434	7	0.1901	55.4592
>ENSF00000000128	21	0.1895	75.3525
>ENSF00000001046	3	0.1894	56.7436
>ENSF00000001330	3	0.1891	54.9044
>ENSF00000001286	3	0.189	50.7577
>ENSF00000001120	4	0.1889	54.956
>ENSF00000001257	4	0.1877	55.0274
>ENSF00000000098	17	0.1877	55.0009
>ENSF00000000340	7	0.1877	79.4834
>ENSF00000000137	10	0.1872	61.162
>ENSF00000000260	13	0.1871	54.9105
>ENSF00000001305	3	0.1865	42.5824
>ENSF00000000243	12	0.1864	55.0004
>ENSF00000000075	24	0.1849	55.0841
>ENSF00000000896	7	0.1847	41.0594
>ENSF00000000137	10	0.1839	55.114
>ENSF00000003653	2	0.1831	26.7661
>ENSF00000001933	3	0.1829	55.1475
>ENSF00000000180	11	0.1827	42.1919
>ENSF00000000001	458	0.182	54.0797
>ENSF00000001893	2	0.1818	55.186
>ENSF00000001743	3	0.1813	55.3161
>ENSF00000000522	4	0.181	55.2081
>ENSF00000000171	10	0.1807	55.2166
>ENSF00000000117	19	0.1804	31.4591
>ENSF00000000128	21	0.1802	56.2753
>ENSF00000001194	2	0.1797	47.6172
>ENSF00000000089	9	0.179	55.2727
>ENSF00000000098	17	0.1788	55.2386
>ENSF00000000438	7	0.178	55.317
>ENSF00000000793	5	0.178	55.6225
>ENSF00000000171	10	0.178	55.5577
>ENSF00000003171	2	0.1778	47.8991
>ENSF00000000673	4	0.1777	55.3051
>ENSF00000000632	4	0.1775	55.4975
>ENSF00000000070	18	0.176	68.5903
>ENSF00000000345	5	0.1758	55.3733
>ENSF00000000200	12	0.1756	54.2606
>ENSF00000000463	4	0.1754	55.2633
>ENSF00000000301	14	0.1751	55.6056
>ENSF00000001542	3	0.1749	69.3415
>ENSF00000002561	2	0.1744	55.7907
>ENSF00000000128	21	0.1743	55.5825
>ENSF00000000095	26	0.1742	60.2281
>ENSF00000000345	5	0.1731	56.2535
>ENSF00000000100	20	0.173	55.4631
>ENSF00000002093	2	0.173	53.8992
>ENSF00000000393	7	0.1729	31.1249
>ENSF00000000360	6	0.1728	55.4731
>ENSF00000000954	7	0.1727	49.9041
>ENSF00000000992	6	0.1725	55.4669
>ENSF00000000585	5	0.1724	55.4607
>ENSF00000000509	9	0.1722	56.1857
>ENSF00000000676	4	0.1705	55.4258
>ENSF00000001615	4	0.1699	43.2788
>ENSF00000000177	9	0.168	64.1314
>ENSF00000000413	6	0.1675	52.8345
>ENSF00000000682	5	0.1671	55.6514
>ENSF00000003543	2	0.1664	48.582
>ENSF00000000371	9	0.1664	54.225
>ENSF00000001667	3	0.166	57.329
>ENSF00000000312	10	0.1659	67.0939
>ENSF00000000156	10	0.1657	55.6961
>ENSF00000000128	21	0.1652	58.0022
>ENSF00000000075	24	0.164	55.7533
>ENSF00000000070	18	0.1638	57.8891
>ENSF00000000243	12	0.1635	56.1566
>ENSF00000000460	7	0.1632	55.7766
>ENSF00000000647	6	0.1624	62.2394
>ENSF00000000776	4	0.1619	38.1282
>ENSF00000000381	8	0.1617	55.2753
>ENSF00000000095	26	0.1617	57.0758
>ENSF00000000095	26	0.1615	44.3512
>ENSF00000001009	3	0.1598	53.8889
>ENSF00000001263	3	0.1596	50.0582
>ENSF00000000292	9	0.1593	58.8808
>ENSF00000000530	19	0.159	55.3378
>ENSF00000000092	14	0.1575	77.6664
>ENSF00000000393	7	0.1575	70.8412
>ENSF00000001180	4	0.1574	54.7965
>ENSF00000000708	2	0.1574	60.7682
>ENSF00000000602	8	0.157	49.293
>ENSF00000000161	11	0.1569	56.0866
>ENSF00000000095	26	0.1566	56.9687
>ENSF00000000095	26	0.1558	55.7146
>ENSF00000000288	19	0.1555	73.6018
>ENSF00000001266	2	0.1554	55.5265
>ENSF00000001153	4	0.1547	63.8487
>ENSF00000001270	2	0.1546	56.5705
>ENSF00000000180	11	0.1546	56.0552
>ENSF00000000756	5	0.1534	56.5098
>ENSF00000000243	12	0.1531	52.7742
>ENSF00000000540	8	0.1529	56.3823
>ENSF00000000089	9	0.1527	57.0323
>ENSF00000000478	6	0.1526	56.1168
>ENSF00000000095	26	0.1524	56.1245
>ENSF00000000822	3	0.1522	55.7057
>ENSF00000000331	9	0.1521	77.3158
>ENSF00000000292	9	0.1519	56.1391
>ENSF00000000092	14	0.1519	56.1661
>ENSF00000002587	3	0.1519	56.1408
>ENSF00000003344	2	0.1518	55.1519
>ENSF00000000180	11	0.1511	56.1784
>ENSF00000002104	3	0.151	56.1675
>ENSF00000000974	4	0.151	31.2388
>ENSF00000000776	4	0.1509	56.1716
>ENSF00000000128	21	0.1507	56.1787
>ENSF00000000324	13	0.1505	56.2611
>ENSF00000000128	21	0.1503	56.1847
>ENSF00000002897	2	0.1503	61.3875
>ENSF00000000171	10	0.1502	52.0689
>ENSF00000000410	7	0.15	40.6296
>ENSF00000000092	14	0.1499	56.2453
>ENSF00000000816	6	0.1499	56.2012
>ENSF00000000180	11	0.1498	72.2874
>ENSF00000000187	13	0.1497	56.2106
>ENSF00000000944	4	0.1494	60.2454
>ENSF00000001167	4	0.149	56.2326
>ENSF00000000089	9	0.149	30.0921
>ENSF00000000092	14	0.1486	56.21
>ENSF00000000619	4	0.1486	56.2457
>ENSF00000000301	14	0.1483	55.3263
>ENSF00000000894	4	0.1475	55.9636
>ENSF00000000178	7	0.1456	55.448
>ENSF00000000331	9	0.1455	57.3241
>ENSF00000000439	6	0.1449	58.3419
>ENSF00000000304	8	0.1438	56.3974
>ENSF00000000180	11	0.1437	55.1865
>ENSF00000000446	7	0.1435	56.407
>ENSF00000000128	21	0.1435	56.4089
>ENSF00000000418	6	0.1429	56.4259
>ENSF00000000397	9	0.1429	49.5417
>ENSF00000000095	26	0.1429	56.6053
>ENSF00000000283	27	0.1428	56.3828
>ENSF00000000700	5	0.1428	56.4302
>ENSF00000000292	9	0.1427	56.4353
>ENSF00000000095	26	0.1426	55.5821
>ENSF00000000283	27	0.1424	55.474
>ENSF00000000177	9	0.1419	54.3871
>ENSF00000000779	6	0.1416	62.8103
>ENSF00000000092	14	0.1414	59.4034
>ENSF00000001640	3	0.141	56.4877
>ENSF00000000200	12	0.1409	57.06
>ENSF00000000509	9	0.1407	56.5416
>ENSF00000000251	8	0.1407	56.4022
>ENSF00000000805	6	0.1406	77.1698
>ENSF00000000433	8	0.1406	55.382
>ENSF00000000092	14	0.1406	56.4761
>ENSF00000000753	6	0.1405	45.4816
>ENSF00000000521	7	0.1405	56.5046
>ENSF00000001303	3	0.1394	56.5727
>ENSF00000000621	4	0.1391	56.4458
>ENSF00000000434	7	0.1387	36.5168
>ENSF00000000251	8	0.1387	53.1774
>ENSF00000000446	7	0.1385	56.5943
>ENSF00000000288	19	0.1384	55.0949
>ENSF00000003419	3	0.138	56.5845
>ENSF00000000399	13	0.1379	56.5872
>ENSF00000000301	14	0.1379	56.587
>ENSF00000000540	8	0.1379	56.5874
>ENSF00000000098	17	0.1378	67.24
>ENSF00000000111	14	0.1376	64.1723
>ENSF00000000397	9	0.137	63.2477
>ENSF00000001743	3	0.137	56.6156
>ENSF00000000227	9	0.1364	59.3697
>ENSF00000000324	13	0.1363	53.3097
>ENSF00000000128	21	0.1357	57.4505
>ENSF00000000724	4	0.1353	56.6708
>ENSF00000001250	4	0.1351	70.9861
>ENSF00000000180	11	0.1349	49.6962
>ENSF00000001302	3	0.1348	42.0945
>ENSF00000000111	14	0.1337	57.182
>ENSF00000000171	10	0.1335	56.4851
>ENSF00000000075	24	0.1332	56.7371
>ENSF00000000001	458	0.1325	56.7644
>ENSF00000001548	3	0.1322	55.3756
>ENSF00000003693	2	0.1322	56.3038
>ENSF00000001387	4	0.1321	56.3688
>ENSF00000001385	2	0.132	54.2958
>ENSF00000000111	14	0.1319	60.1357
>ENSF00000000648	4	0.1317	62.8455
>ENSF00000002772	4	0.1317	58.397
>ENSF00000000171	10	0.1316	56.9151
>ENSF00000000111	14	0.1311	56.8061
>ENSF00000000698	4	0.131	53.0063
>ENSF00000000562	5	0.1306	56.825
>ENSF00000000143	13	0.1295	45.3728
>ENSF00000000128	21	0.1292	57.2103
>ENSF00000000372	4	0.1292	48.6603
>ENSF00000000383	5	0.1289	56.8786
>ENSF00000000111	14	0.1289	56.8753
>ENSF00000000284	10	0.1285	56.9299
>ENSF00000001394	3	0.1283	56.9083
>ENSF00000000702	5	0.1275	57.3011
>ENSF00000000292	9	0.1274	47.461
>ENSF00000000092	14	0.1271	56.9557
>ENSF00000002700	2	0.1269	54.5457
>ENSF00000000371	9	0.126	56.9692
>ENSF00000001220	4	0.1257	59.1855
>ENSF00000000131	21	0.1257	68.3824
>ENSF00000000155	16	0.1256	57.1359
>ENSF00000002008	2	0.1254	56.97
>ENSF00000000059	17	0.1253	57.3255
>ENSF00000000098	17	0.125	57.0051
>ENSF00000000095	26	0.1248	49.5948
>ENSF00000000095	26	0.1245	53.4591
>ENSF00000000503	8	0.1242	55.3993
>ENSF00000000393	7	0.124	35.4581
>ENSF00000000100	20	0.1239	57.1981
>ENSF00000000042	27	0.1236	60.1807
>ENSF00000000828	4	0.1235	59.8762
>ENSF00000001463	3	0.1234	40.8692
>ENSF00000000131	21	0.1233	57.6237
>ENSF00000000613	4	0.1229	33.864
>ENSF00000001760	2	0.1229	57.0676
>ENSF00000000001	458	0.1228	44.282
>ENSF00000000602	8	0.1227	57.0733
>ENSF00000000805	6	0.1226	57.074
>ENSF00000000075	24	0.1223	49.8881
>ENSF00000000397	9	0.1223	57.0877
>ENSF00000000434	7	0.1217	57.1064
>ENSF00000000089	9	0.1215	57.1124
>ENSF00000000647	6	0.1213	61.6999
>ENSF00000000324	13	0.1211	61.2854
>ENSF00000000100	20	0.1206	57.3696
>ENSF00000000448	8	0.1204	57.1476
>ENSF00000000881	2	0.1203	49.7383
>ENSF00000001859	3	0.1203	57.152
>ENSF00000001807	3	0.12	56.965
>ENSF00000000302	10	0.1199	65.7928
>ENSF00000000092	14	0.1197	64.3145
>ENSF00000000372	4	0.1194	62.3746
>ENSF00000000657	6	0.1194	75.4354
>ENSF00000000092	14	0.1193	57.1814
>ENSF00000002372	3	0.1192	57.1938
>ENSF00000000798	6	0.1183	55.7359
>ENSF00000000095	26	0.1182	45.89
>ENSF00000000632	4	0.1182	55.623
>ENSF00000001981	2	0.1174	65.996
>ENSF00000000254	9	0.1173	59.1914
>ENSF00000000312	10	0.1173	57.2477
>ENSF00000000614	4	0.117	30.1752
>ENSF00000000095	26	0.1163	57.2358
>ENSF00000000430	9	0.1163	57.2806
>ENSF00000000360	6	0.1162	57.2533
>ENSF00000000111	14	0.1161	59.5335
>ENSF00000000433	8	0.1152	72.0006
>ENSF00000000180	11	0.1152	53.8132
>ENSF00000000111	14	0.115	57.3207
>ENSF00000000292	9	0.1145	55.2994
>ENSF00000001542	3	0.1145	57.296
>ENSF00000001206	4	0.1142	57.2735
>ENSF00000000301	14	0.1141	57.3475
>ENSF00000001368	3	0.1138	31.2182
>ENSF00000001648	3	0.1137	61.727
>ENSF00000000280	8	0.1131	57.3894
>ENSF00000001181	3	0.1123	57.4079
>ENSF00000001365	3	0.1122	57.2126
>ENSF00000000497	7	0.1122	58.9913
>ENSF00000001722	3	0.1121	54.2483
>ENSF00000000001	458	0.1121	36.3598
>ENSF00000001091	4	0.112	58.5686
>ENSF00000000662	6	0.1117	55.3526
>ENSF00000000143	13	0.1117	57.8254
>ENSF00000000430	9	0.1111	57.4392
>ENSF00000000089	9	0.1111	66.0744
>ENSF00000001604	3	0.1109	66.2024
>ENSF00000000111	14	0.1109	57.4505
>ENSF00000000782	3	0.1107	57.4572
>ENSF00000001060	3	0.1106	37.6637
>ENSF00000001062	3	0.1099	57.4836
>ENSF00000000075	24	0.1099	56.9948
>ENSF00000000095	26	0.1098	57.4866
>ENSF00000000137	10	0.1096	64.3273
>ENSF00000000700	5	0.1095	62.1481
>ENSF00000000172	7	0.1095	52.5768
>ENSF00000000059	17	0.1095	47.7651
>ENSF00000000673	4	0.1095	59.5124
>ENSF00000000251	8	0.1091	78.4352
>ENSF00000002038	2	0.1089	55.6946
>ENSF00000000718	5	0.1088	57.5197
>ENSF00000000367	5	0.1086	57.5248
>ENSF00000000089	9	0.108	57.5619
>ENSF00000001169	4	0.1078	57.532
>ENSF00000000143	13	0.1076	53.0124
>ENSF00000000728	6	0.1075	72.2471
>ENSF00000000429	8	0.1075	60.0205
>ENSF00000001898	3	0.1068	41.3977
>ENSF00000000092	14	0.1067	57.5819
>ENSF00000000637	8	0.1067	55.9288
>ENSF00000000720	3	0.1066	57.3708
>ENSF00000000460	7	0.1065	57.5935
>ENSF00000000001	458	0.1058	57.6131
>ENSF00000002320	3	0.1055	57.6225
>ENSF00000000779	6	0.1055	57.7289
>ENSF00000000403	10	0.1048	57.8552
>ENSF00000000224	6	0.1046	39.5106
>ENSF00000000128	21	0.1046	57.6526
>ENSF00000000095	26	0.1045	57.655
>ENSF00000002502	2	0.1044	59.5312
>ENSF00000000095	26	0.1043	85.2217
>ENSF00000000324	13	0.1038	57.5827
>ENSF00000000075	24	0.1038	57.6781
>ENSF00000000821	4	0.1032	57.6989
>ENSF00000001167	4	0.103	57.2476
>ENSF00000000434	7	0.1028	57.7104
>ENSF00000000397	9	0.1025	70.2544
>ENSF00000000111	14	0.1024	57.7242
>ENSF00000000200	12	0.1023	51.0432
>ENSF00000000111	14	0.1022	57.7384
>ENSF00000000098	17	0.1021	58.2502
>ENSF00000000111	14	0.1021	57.7453
>ENSF00000002205	2	0.102	61.632
>ENSF00000000171	10	0.1017	45.7866
>ENSF00000000657	6	0.1017	57.7912
>ENSF00000001279	4	0.1016	57.9074
>ENSF00000000070	18	0.1015	57.7644
>ENSF00000000381	8	0.101	59.9368
>ENSF00000000089	9	0.1007	56.6817
>ENSF00000001530	3	0.1005	57.7857
>ENSF00000000509	9	0.1004	84.3941
>ENSF00000000355	16	0.1004	67.4504
>ENSF00000000923	4	0.0998	52.9638
>ENSF00000000894	4	0.0997	40.7789
>ENSF00000000662	6	0.0996	57.6754
>ENSF00000000111	14	0.0994	40.3497
>ENSF00000000092	14	0.0991	57.8338
>ENSF00000000092	14	0.099	56.734
>ENSF00000001314	3	0.099	58.0675
>ENSF00000000128	21	0.0985	47.8431
>ENSF00000000433	8	0.0983	57.8529
>ENSF00000000917	3	0.0983	57.1361
>ENSF00000000128	21	0.0981	57.8615
>ENSF00000000075	24	0.0979	30.7859
>ENSF00000000610	5	0.0978	63.1484
>ENSF00000000092	14	0.0975	58.0042
>ENSF00000003944	3	0.0972	57.8907
>ENSF00000001162	5	0.0969	57.9001
>ENSF00000000251	8	0.0968	57.9209
>ENSF00000000075	24	0.0966	57.9406
>ENSF00000001743	3	0.0964	56.1923
>ENSF00000000791	4	0.0964	57.9118
>ENSF00000000128	21	0.0963	62.2157
>ENSF00000000089	9	0.0961	57.9188
>ENSF00000000642	6	0.096	76.414
>ENSF00000000128	21	0.0955	52.9483
>ENSF00000001781	5	0.0953	58.6783
>ENSF00000000661	16	0.0951	55.0021
>ENSF00000000128	21	0.0951	57.97
>ENSF00000001736	2	0.0947	57.9479
>ENSF00000000092	14	0.0938	74.2874
>ENSF00000000251	8	0.0934	67.5376
>ENSF00000001083	8	0.0934	60.1045
>ENSF00000000448	8	0.0934	56.6725
>ENSF00000003072	2	0.0933	60.0689
>ENSF00000000482	4	0.0929	43.4328
>ENSF00000000187	13	0.0929	58.0129
>ENSF00000000448	8	0.0928	85.2689
>ENSF00000001303	3	0.0928	58.0304
>ENSF00000000128	21	0.0928	56.4654
>ENSF00000000494	6	0.0926	57.9047
>ENSF00000000205	15	0.0921	59.381
>ENSF00000000676	4	0.0921	58.0598
>ENSF00000000052	22	0.0919	45.0998
>ENSF00000001090	4	0.0917	58.1369
>ENSF00000000075	24	0.0917	58.0707
>ENSF00000001180	4	0.0916	58.0701
>ENSF00000000156	10	0.0913	58.0768
>ENSF00000000433	8	0.0911	58.0855
>ENSF00000000905	4	0.0908	58.0935
>ENSF00000000254	9	0.0908	58.0939
>ENSF00000000305	8	0.0905	60.1961
>ENSF00000000253	2	0.0905	56.0314
>ENSF00000000700	5	0.0904	72.4175
>ENSF00000003432	2	0.0902	58.1152
>ENSF00000000954	7	0.0898	75.0493
>ENSF00000000724	4	0.0898	58.1735
>ENSF00000000455	8	0.0894	74.8489
>ENSF00000000384	10	0.0891	58.1476
>ENSF00000000515	5	0.0881	40.9326
>ENSF00000000503	8	0.088	58.3428
>ENSF00000002031	3	0.0876	54.1391
>ENSF00000000687	5	0.0871	61.0906
>ENSF00000000240	5	0.0871	58.2118
>ENSF00000000613	4	0.0867	57.8118
>ENSF00000001422	2	0.0862	59.1423
>ENSF00000001179	2	0.0862	57.8935
>ENSF00000000171	10	0.0861	64.3975
>ENSF00000000421	8	0.0859	45.1163
>ENSF00000000381	8	0.0859	54.3852
>ENSF00000000312	10	0.0855	71.4848
>ENSF00000000439	6	0.0854	58.2116
>ENSF00000000131	21	0.0854	58.269
>ENSF00000000478	6	0.0849	58.2826
>ENSF00000000133	15	0.0849	45.8323
>ENSF00000000460	7	0.0845	58.2935
>ENSF00000000161	11	0.0844	58.3009
>ENSF00000000177	9	0.0841	58.3083
>ENSF00000001334	6	0.0841	57.9424
>ENSF00000000448	8	0.084	58.2462
>ENSF00000000092	14	0.084	58.1504
>ENSF00000000360	6	0.0839	58.3151
>ENSF00000001463	3	0.0836	32.1847
>ENSF00000000816	6	0.0833	58.3381
>ENSF00000000075	24	0.0832	58.343
>ENSF00000000386	9	0.0832	75.4773
>ENSF00000000413	6	0.083	58.3449
>ENSF00000000259	7	0.0828	58.1078
>ENSF00000002160	2	0.0826	58.3703
>ENSF00000000251	8	0.0823	58.1694
>ENSF00000000092	14	0.0819	58.2495
>ENSF00000000742	5	0.0819	58.8093
>ENSF00000000676	4	0.0818	59.2268
>ENSF00000000240	5	0.0817	58.0116
>ENSF00000000098	17	0.0816	71.2624
>ENSF00000000089	9	0.0814	78.3144
>ENSF00000000172	7	0.0807	74.0904
>ENSF00000000251	8	0.0805	59.1337
>ENSF00000000571	7	0.0803	60.5209
>ENSF00000000095	26	0.08	58.4406
>ENSF00000000324	13	0.0797	58.309
>ENSF00000000875	3	0.0797	59.0719
>ENSF00000000434	7	0.0796	58.4542
>ENSF00000000610	5	0.0795	58.4777
>ENSF00000000331	9	0.0795	61.7012
>ENSF00000003644	2	0.0791	77.901
>ENSF00000000455	8	0.079	57.6172
>ENSF00000000353	5	0.0788	76.507
>ENSF00000000324	13	0.0785	59.4681
>ENSF00000001308	3	0.0783	53.3383
>ENSF00000000956	3	0.0782	58.8769
>ENSF00000000439	6	0.078	58.5962
>ENSF00000000497	7	0.078	58.5608
>ENSF00000000678	3	0.0769	62.4367
>ENSF00000000429	8	0.0767	58.5452
>ENSF00000000614	4	0.0763	58.3462
>ENSF00000000200	12	0.0761	58.9104
>ENSF00000001980	4	0.0759	40.6571
>ENSF00000001936	2	0.0756	58.5829
>ENSF00000000324	13	0.0756	38.5384
>ENSF00000000001	458	0.0755	58.5977
>ENSF00000000075	24	0.0754	58.5862
>ENSF00000000564	5	0.0752	58.6039
>ENSF00000000167	7	0.0752	58.5946
>ENSF00000000128	21	0.0752	58.5939
>ENSF00000000042	27	0.0748	41.3592
>ENSF00000000131	21	0.0746	58.6138
>ENSF00000000001	458	0.0746	58.8737
>ENSF00000001334	6	0.0741	59.831
>ENSF00000000092	14	0.074	52.7996
>ENSF00000000359	7	0.0739	55.4706
>ENSF00000001181	3	0.0739	52.2466
>ENSF00000001402	2	0.0738	58.6375
>ENSF00000004529	2	0.0736	58.635
>ENSF00000001308	3	0.0735	37.0723
>ENSF00000001184	3	0.0734	59.8757
>ENSF00000000917	3	0.0733	59.2104
>ENSF00000000128	21	0.0726	43.1044
>ENSF00000000446	7	0.0721	58.6923
>ENSF00000000503	8	0.0718	53.5476
>ENSF00000000089	9	0.0717	33.1749
>ENSF00000000098	17	0.0716	58.7099
>ENSF00000000095	26	0.0709	58.8255
>ENSF00000000177	9	0.0706	58.7559
>ENSF00000000305	8	0.0706	58.7412
>ENSF00000000095	26	0.0704	58.7458
>ENSF00000000482	4	0.07	58.7385
>ENSF00000000931	3	0.0698	38.4742
>ENSF00000000305	8	0.0695	51.1429
>ENSF00000002767	2	0.0695	60.2966
>ENSF00000000724	4	0.0695	58.6482
>ENSF00000001255	10	0.0689	58.7961
>ENSF00000000095	26	0.0687	63.9966
>ENSF00000000100	20	0.0686	58.8028
>ENSF00000002082	2	0.0681	58.4795
>ENSF00000000175	26	0.0681	58.7639
>ENSF00000000098	17	0.067	59.2456
>ENSF00000000642	6	0.0668	58.1438
>ENSF00000000180	11	0.0664	45.7421
>ENSF00000000001	458	0.0662	46.4316
>ENSF00000000371	9	0.0659	58.8908
>ENSF00000000798	6	0.0657	59.0604
>ENSF00000000205	15	0.0655	56.9773
>ENSF00000000728	6	0.0653	74.1837
>ENSF00000000843	2	0.0652	58.9122
>ENSF00000000324	13	0.0651	66.2732
>ENSF00000000640	6	0.0651	72.4929
>ENSF00000000647	6	0.0649	58.9234
>ENSF00000000360	6	0.0649	58.9241
>ENSF00000000779	6	0.0647	84.3093
>ENSF00000001157	4	0.0642	58.944
>ENSF00000000305	8	0.0642	59.7224
>ENSF00000000251	8	0.0641	58.4244
>ENSF00000000791	4	0.0641	51.9624
>ENSF00000000970	5	0.0639	58.956
>ENSF00000000177	9	0.0635	61.178
>ENSF00000000779	6	0.0633	58.7481
>ENSF00000000830	3	0.0633	58.974
>ENSF00000000095	26	0.0629	58.924
>ENSF00000000284	10	0.0628	60.7612
>ENSF00000000172	7	0.0628	58.9894
>ENSF00000000521	7	0.0627	58.9946
>ENSF00000000137	10	0.0627	58.9491
>ENSF00000000343	7	0.0626	60.9398
>ENSF00000000172	7	0.0625	38.9563
>ENSF00000000120	5	0.0624	42.8194
>ENSF00000004229	2	0.0624	59.7966
>ENSF00000000784	4	0.0623	58.923
>ENSF00000000177	9	0.0623	59.0335
>ENSF00000000156	10	0.0622	58.0388
>ENSF00000000359	7	0.062	59.0161
>ENSF00000002372	3	0.0619	59.9778
>ENSF00000003385	2	0.0617	59.042
>ENSF00000001426	4	0.0615	59.093
>ENSF00000000143	13	0.0614	58.18
>ENSF00000000562	5	0.0613	59.0371
>ENSF00000000384	10	0.0611	59.0385
>ENSF00000000305	8	0.061	30.6721
>ENSF00000000177	9	0.061	58.7489
>ENSF00000000074	21	0.0608	57.9565
>ENSF00000002469	3	0.0608	60.4625
>ENSF00000001174	3	0.0607	58.9918
>ENSF00000001519	2	0.0607	60.0789
>ENSF00000000089	9	0.0606	59.101
>ENSF00000000180	11	0.0603	59.0244
>ENSF00000000661	16	0.0598	57.1236
>ENSF00000000379	6	0.0597	59.0909
>ENSF00000000507	5	0.0595	59.0957
>ENSF00000000095	26	0.0595	59.5161
>ENSF00000000052	22	0.059	56.8815
>ENSF00000000602	8	0.0588	59.1169
>ENSF00000000089	9	0.0587	37.2815
>ENSF00000000076	3	0.0587	59.1341
>ENSF00000000955	7	0.0584	59.1319
>ENSF00000000312	10	0.0582	58.8364
>ENSF00000002104	3	0.058	50.9375
>ENSF00000002993	2	0.058	59.1447
>ENSF00000000089	9	0.0577	59.1546
>ENSF00000002543	3	0.0575	53.9226
>ENSF00000000254	9	0.057	59.1828
>ENSF00000000092	14	0.0566	59.1882
>ENSF00000000403	10	0.0563	70.1442
>ENSF00000000171	10	0.0561	48.4822
>ENSF00000000435	9	0.0555	59.1923
>ENSF00000000167	7	0.0554	59.2274
>ENSF00000000929	3	0.0553	59.2308
>ENSF00000000448	8	0.0551	59.0786
>ENSF00000000671	3	0.055	59.2381
>ENSF00000000172	7	0.0549	64.7702
>ENSF00000000753	6	0.0549	46.456
>ENSF00000000111	14	0.0548	54.9857
>ENSF00000000128	21	0.0547	67.8769
>ENSF00000000092	14	0.0541	59.2633
>ENSF00000000001	458	0.0539	54.9462
>ENSF00000000791	4	0.0538	59.2799
>ENSF00000000075	24	0.0534	60.3135
>ENSF00000000095	26	0.0533	58.6051
>ENSF00000000353	5	0.0533	69.7974
>ENSF00000001313	3	0.0532	50.8518
>ENSF00000000642	6	0.053	57.1162
>ENSF00000002647	2	0.0527	47.5167
>ENSF00000000128	21	0.0525	59.337
>ENSF00000001166	3	0.0524	77.8098
>ENSF00000001666	2	0.0523	61.5353
>ENSF00000000137	10	0.052	59.3363
>ENSF00000003272	2	0.0518	58.6545
>ENSF00000000349	11	0.0516	59.35
>ENSF00000000789	4	0.0509	59.3741
>ENSF00000000602	8	0.0507	82.4413
>ENSF00000000161	11	0.0504	59.1091
>ENSF00000002494	3	0.0499	59.5158
>ENSF00000000742	5	0.0496	58.7843
>ENSF00000000171	10	0.0495	80.8605
>ENSF00000000422	6	0.0491	81.94
>ENSF00000000917	3	0.0484	60.0586
>ENSF00000000371	9	0.0479	43.2833
>ENSF00000000137	10	0.0478	62.1573
>ENSF00000000324	13	0.0477	59.5161
>ENSF00000000098	17	0.0476	59.4749
>ENSF00000000433	8	0.0476	59.8484
>ENSF00000001820	2	0.0475	59.4797
>ENSF00000000691	5	0.0475	82.8227
>ENSF00000000111	14	0.0474	57.2935
>ENSF00000000838	4	0.0471	35.1502
>ENSF00000000580	6	0.0469	51.412
>ENSF00000000557	8	0.0468	42.6854
>ENSF00000000521	7	0.0465	32.1117
>ENSF00000000992	6	0.0464	62.5978
>ENSF00000000128	21	0.0461	82.311
>ENSF00000000095	26	0.0461	44.7403
>ENSF00000000359	7	0.0459	59.5308
>ENSF00000002286	2	0.0459	59.5324
>ENSF00000000742	5	0.0457	59.5629
>ENSF00000000494	6	0.0457	59.5376
>ENSF00000000482	4	0.0454	59.3617
>ENSF00000000129	13	0.0454	59.3468
>ENSF00000000572	2	0.0453	62.0991
>ENSF00000000371	9	0.0453	62.237
>ENSF00000000070	18	0.0453	59.5519
>ENSF00000000092	14	0.0453	59.6111
>ENSF00000000640	6	0.0449	59.4724
>ENSF00000000134	17	0.0446	59.6593
>ENSF00000000187	13	0.0444	59.5539
>ENSF00000000349	11	0.0442	59.3407
>ENSF00000000156	10	0.0437	49.1696
>ENSF00000000478	6	0.0431	58.9484
>ENSF00000000095	26	0.0422	83.2741
>ENSF00000001279	4	0.0422	80.0677
>ENSF00000000111	14	0.0421	59.6514
>ENSF00000000095	26	0.042	39.6134
>ENSF00000002509	2	0.042	59.6574
>ENSF00000000301	14	0.0418	59.6632
>ENSF00000004001	2	0.0417	58.6557
>ENSF00000001096	3	0.0416	59.6684
>ENSF00000001405	2	0.0416	71.7096
>ENSF00000000052	22	0.0413	81.6519
>ENSF00000000312	10	0.0411	53.2967
>ENSF00000001401	3	0.0411	62.4191
>ENSF00000001825	2	0.0406	58.1351
>ENSF00000000180	11	0.0405	70.5015
>ENSF00000000929	3	0.0403	60.7517
>ENSF00000000349	11	0.0403	59.3434
>ENSF00000000111	14	0.04	60.081
>ENSF00000000371	9	0.0399	59.7218
>ENSF00000000098	17	0.0396	47.9351
>ENSF00000000042	27	0.0396	59.734
>ENSF00000000177	9	0.0395	59.633
>ENSF00000000075	24	0.0393	59.7421
>ENSF00000000128	21	0.0392	59.7482
>ENSF00000000172	7	0.038	79.705
>ENSF00000000098	17	0.0378	59.7937
>ENSF00000000619	4	0.0377	61.5649
>ENSF00000000434	7	0.0375	59.7766
>ENSF00000000172	7	0.0375	49.932
>ENSF00000000143	13	0.0371	57.7782
>ENSF00000000187	13	0.037	59.889
>ENSF00000001807	3	0.0366	55.8345
>ENSF00000000128	21	0.0366	70.9258
>ENSF00000000657	6	0.0365	59.8336
>ENSF00000000092	14	0.0364	46.5258
>ENSF00000000117	19	0.0355	59.8631
>ENSF00000000613	4	0.0354	59.8751
>ENSF00000000912	4	0.0354	59.8648
>ENSF00000001931	5	0.0351	59.8758
>ENSF00000001980	4	0.0349	59.3817
>ENSF00000003334	2	0.0349	59.8828
>ENSF00000000042	27	0.0347	56.8309
>ENSF00000000251	8	0.0345	65.2547
>ENSF00000000042	27	0.0344	74.2086
>ENSF00000000052	22	0.034	65.0267
>ENSF00000001412	3	0.0339	60.4573
>ENSF00000000111	14	0.0336	87.8088
>ENSF00000000251	8	0.0332	52.9509
>ENSF00000000133	15	0.0331	55.6785
>ENSF00000001263	3	0.033	85.9304
>ENSF00000000172	7	0.0329	68.6992
>ENSF00000000100	20	0.0321	59.9828
>ENSF00000000750	4	0.0319	59.98
>ENSF00000000894	4	0.0317	88.8583
>ENSF00000000582	7	0.0314	60.0011
>ENSF00000000111	14	0.0313	59.9959
>ENSF00000000439	6	0.0312	59.9448
>ENSF00000000448	8	0.031	60.6163
>ENSF00000000446	7	0.031	60.0083
>ENSF00000000305	8	0.0305	35.9699
>ENSF00000000001	458	0.0305	60.1509
>ENSF00000000360	6	0.0303	45.4376
>ENSF00000000410	7	0.03	60.1298
>ENSF00000000723	5	0.03	60.3847
>ENSF00000001151	15	0.0298	66.5824
>ENSF00000000448	8	0.0289	60.0197
>ENSF00000000564	5	0.0289	60.0243
>ENSF00000000172	7	0.0288	57.4625
>ENSF00000002460	2	0.0288	67.0149
>ENSF00000000001	458	0.0287	59.4075
>ENSF00000000955	7	0.0287	54.8445
>ENSF00000000448	8	0.0287	64.1753
>ENSF00000000259	7	0.0286	60.1858
>ENSF00000000359	7	0.0285	60.0606
>ENSF00000000478	6	0.0284	60.0909
>ENSF00000000828	4	0.0284	60.0911
>ENSF00000001595	3	0.0284	60.0869
>ENSF00000000782	3	0.0284	54.9373
>ENSF00000000172	7	0.0281	60.0996
>ENSF00000000582	7	0.0275	60.1514
>ENSF00000001294	3	0.0272	56.3894
>ENSF00000000167	7	0.0272	67.818
>ENSF00000000059	17	0.027	58.9951
>ENSF00000002211	2	0.0269	60.9321
>ENSF00000000111	14	0.0269	70.3562
>ENSF00000000001	458	0.0266	60.2041
>ENSF00000000433	8	0.0261	60.1633
>ENSF00000000251	8	0.0261	60.1683
>ENSF00000000117	19	0.026	60.1769
>ENSF00000000098	17	0.0254	60.1868
>ENSF00000000042	27	0.0253	56.8622
>ENSF00000000111	14	0.025	60.3044
>ENSF00000000324	13	0.0237	60.241
>ENSF00000001807	3	0.0236	60.2431
>ENSF00000000089	9	0.0232	60.2511
>ENSF00000000371	9	0.023	60.309
>ENSF00000000052	22	0.0225	53.4967
>ENSF00000000776	4	0.0221	60.293
>ENSF00000000111	14	0.022	57.0245
>ENSF00000001627	3	0.0219	60.2973
>ENSF00000000161	11	0.0218	61.7377
>ENSF00000002249	4	0.0216	62.768
>ENSF00000000309	12	0.0214	60.6256
>ENSF00000000379	6	0.0213	60.1973
>ENSF00000000092	14	0.0207	69.6012
>ENSF00000001639	3	0.0203	60.3158
>ENSF00000000128	21	0.0199	60.3635
>ENSF00000000384	10	0.0197	60.3685
>ENSF00000002072	2	0.0196	60.3727
>ENSF00000000182	10	0.0196	71.0229
>ENSF00000002320	3	0.0196	68.0617
>ENSF00000002120	2	0.0196	60.374
>ENSF00000000180	11	0.0194	60.3783
>ENSF00000001747	2	0.0194	67.0108
>ENSF00000000463	4	0.0193	60.3793
>ENSF00000000776	4	0.0193	80.3025
>ENSF00000000439	6	0.0191	59.293
>ENSF00000000614	4	0.0186	60.4044
>ENSF00000002313	2	0.0184	71.2086
>ENSF00000000075	24	0.0181	60.577
>ENSF00000000384	10	0.018	60.221
>ENSF00000001250	4	0.0177	63.7898
>ENSF00000000092	14	0.0176	60.4367
>ENSF00000002469	3	0.017	78.0336
>ENSF00000000089	9	0.017	59.6724
>ENSF00000000075	24	0.0168	63.3909
>ENSF00000000095	26	0.0168	61.3083
>ENSF00000004305	3	0.0166	60.735
>ENSF00000000439	6	0.0162	60.5324
>ENSF00000000137	10	0.0156	62.4461
>ENSF00000002973	2	0.0149	71.1719
>ENSF00000000602	8	0.0141	52.8063
>ENSF00000000340	7	0.0138	54.0715
>ENSF00000000438	7	0.0137	60.7407
>ENSF00000000570	6	0.0129	69.4653
>ENSF00000000251	8	0.0125	59.8334
>ENSF00000000580	6	0.0123	49.4333
>ENSF00000000042	27	0.0119	60.8676
>ENSF00000000052	22	0.0117	53.637
>ENSF00000000691	5	0.0117	68.2035
>ENSF00000000240	5	0.0116	60.6273
>ENSF00000002885	2	0.0116	78.8837
>ENSF00000000896	7	0.0113	81.3091
>ENSF00000000912	4	0.0113	60.5733
>ENSF00000000129	13	0.0109	60.8742
>ENSF00000000129	13	0.0105	86.6506
>ENSF00000000353	5	0.0101	60.9298
>ENSF00000000042	27	0.01	60.6803
>ENSF00000000349	11	0.0099	60.5766
>ENSF00000000675	5	0.0095	60.6947
>ENSF00000001061	3	0.0095	60.6965
>ENSF00000000139	4	0.0095	52.9525
>ENSF00000000515	5	0.0094	60.7858
>ENSF00000000156	10	0.0094	61.2055
>ENSF00000000095	26	0.0085	54.244
>ENSF00000000462	6	0.008	60.687
>ENSF00000000647	6	0.0079	59.3248
>ENSF00000000661	16	0.0078	61.6523
>ENSF00000000128	21	0.0077	60.7551
>ENSF00000000052	22	0.0075	65.7944
>ENSF00000000117	19	0.0069	61.4437
>ENSF00000000089	9	0.0063	54.0158
>ENSF00000000063	17	0.0062	60.7692
>ENSF00000000205	15	0.006	60.7851
>ENSF00000000359	7	0.0058	60.8116
>ENSF00000000742	5	0.0058	60.7572
>ENSF00000000098	17	0.0058	61.0436
>ENSF00000000042	27	0.0057	58.4226
>ENSF00000000610	5	0.0057	60.8188
>ENSF00000001863	2	0.0057	60.1887
>ENSF00000000421	8	0.0055	60.8216
>ENSF00000003182	2	0.0053	60.0469
>ENSF00000000259	7	0.005	51.6425
>ENSF00000000137	10	0.0049	60.8447
>ENSF00000000691	5	0.0048	47.3591
>ENSF00000000352	10	0.0044	60.4254
>ENSF00000000540	8	0.0044	53.2278
>ENSF00000000959	3	0.004	60.4957
>ENSF00000000671	3	0.0039	63.3782
>ENSF00000000171	10	0.0037	60.8829
>ENSF00000000371	9	0.0036	61.2937
>ENSF00000000001	458	0.0034	56.4896
>ENSF00000000446	7	0.003	60.899
>ENSF00000000830	3	0.003	61.0063
>ENSF00000000075	24	0.0027	69.7908
>ENSF00000001226	3	0.0026	61.0315
>ENSF00000000478	6	0.0024	45.9443
>ENSF00000000438	7	0.0023	37.725
>ENSF00000000331	9	0.0022	49.7574
>ENSF00000000180	11	0.0022	51.3356
>ENSF00000000548	6	0.0022	61.2421
>ENSF00000000251	8	0.0011	60.9637
>ENSF00000000905	4	0.0009	47.8359
>ENSF00000000371	9	0.0004	65.5672
>ENSF00000000001	458	0.0004	60.344
>ENSF00000000728	6	0.0002	60.9937
>ENSF00000000143	13	-0.0003	62.0737
>ENSF00000000180	11	-0.0005	61.7112
>ENSF00000000912	4	-0.0008	45.2516
>ENSF00000000403	10	-0.0008	63.2758
>ENSF00000000111	14	-0.0014	61.0457
>ENSF00000000137	10	-0.0015	56.0521
>ENSF00000000651	4	-0.0015	88.6092
>ENSF00000000728	6	-0.0018	68.6344
>ENSF00000000194	14	-0.0019	50.3375
>ENSF00000000266	8	-0.0023	61.0755
>ENSF00000000288	19	-0.0026	62.1929
>ENSF00000000187	13	-0.0027	61.0176
>ENSF00000000418	6	-0.0031	50.6688
>ENSF00000000574	6	-0.0032	61.0277
>ENSF00000000448	8	-0.0038	56.579
>ENSF00000000301	14	-0.0042	62.1971
>ENSF00000000379	6	-0.0042	73.1737
>ENSF00000000052	22	-0.0042	57.517
>ENSF00000000698	4	-0.0044	61.1415
>ENSF00000003022	2	-0.0045	66.1021
>ENSF00000000117	19	-0.0046	62.0859
>ENSF00000000422	6	-0.0046	38.7705
>ENSF00000000676	4	-0.0047	53.8463
>ENSF00000000128	21	-0.0048	61.154
>ENSF00000000111	14	-0.0049	58.2527
>ENSF00000000089	9	-0.005	65.9648
>ENSF00000000042	27	-0.0053	61.1695
>ENSF00000000111	14	-0.0053	61.1612
>ENSF00000001137	2	-0.0056	61.6198
>ENSF00000000180	11	-0.0057	61.182
>ENSF00000000386	9	-0.0058	61.2684
>ENSF00000002061	3	-0.0059	61.2829
>ENSF00000000075	24	-0.0064	63.3341
>ENSF00000000270	8	-0.0064	57.7633
>ENSF00000000171	10	-0.0066	90.0841
>ENSF00000002334	3	-0.0067	35.075
>ENSF00000000293	7	-0.0068	61.702
>ENSF00000000042	27	-0.007	61.2234
>ENSF00000000111	14	-0.0071	61.4314
>ENSF00000000254	9	-0.0071	42.154
>ENSF00000000923	4	-0.0074	62.4376
>ENSF00000001426	4	-0.0091	61.0198
>ENSF00000000089	9	-0.0092	61.2965
>ENSF00000000095	26	-0.0093	61.67
>ENSF00000000776	4	-0.0097	61.3198
>ENSF00000000987	4	-0.0104	61.3316
>ENSF00000000171	10	-0.0106	61.354
>ENSF00000001444	3	-0.0113	61.6135
>ENSF00000000089	9	-0.0118	61.3754
>ENSF00000000434	7	-0.0118	61.3775
>ENSF00000000753	6	-0.0123	66.4297
>ENSF00000000314	8	-0.013	51.6872
>ENSF00000000075	24	-0.0131	61.1024
>ENSF00000000381	8	-0.0135	59.5049
>ENSF00000001226	3	-0.0136	51.5682
>ENSF00000000251	8	-0.0142	56.2175
>ENSF00000000618	4	-0.015	61.6311
>ENSF00000000128	21	-0.015	61.4779
>ENSF00000000343	7	-0.0151	60.9599
>ENSF00000000797	5	-0.0152	61.5068
>ENSF00000000108	11	-0.0155	61.605
>ENSF00000001675	3	-0.0164	61.3571
>ENSF00000000632	4	-0.0168	61.5373
>ENSF00000000610	5	-0.0173	72.6511
>ENSF00000000433	8	-0.0175	55.3601
>ENSF00000002148	3	-0.0175	62.4237
>ENSF00000000156	10	-0.0189	61.6027
>ENSF00000000980	9	-0.019	61.6091
>ENSF00000000531	6	-0.0195	61.6566
>ENSF00000000243	12	-0.0221	61.6149
>ENSF00000000738	5	-0.0222	61.9086
>ENSF00000000120	5	-0.0238	60.6194
>ENSF00000000381	8	-0.024	42.2148
>ENSF00000000001	458	-0.0242	45.5916
>ENSF00000000908	5	-0.0245	75.5402
>ENSF00000001389	5	-0.0246	61.7906
>ENSF00000000251	8	-0.0248	69.0436
>ENSF00000001542	3	-0.0251	61.8045
>ENSF00000000052	22	-0.0252	61.8066
>ENSF00000000137	10	-0.0259	69.8595
>ENSF00000000128	21	-0.026	81.0254
>ENSF00000000689	3	-0.0274	65.709
>ENSF00000000251	8	-0.0274	60.02
>ENSF00000000128	21	-0.028	61.8949
>ENSF00000000128	21	-0.0282	54.4897
>ENSF00000000793	5	-0.0282	36.0684
>ENSF00000000171	10	-0.0286	61.914
>ENSF00000000001	458	-0.0288	61.1037
>ENSF00000000068	36	-0.029	69.5044
>ENSF00000001120	4	-0.0292	64.5749
>ENSF00000000284	10	-0.0295	61.9461
>ENSF00000000403	10	-0.0296	64.1158
>ENSF00000000042	27	-0.0309	61.9897
>ENSF00000000180	11	-0.031	61.9932
>ENSF00000000309	12	-0.0315	62.0085
>ENSF00000001306	3	-0.0317	62.024
>ENSF00000000782	3	-0.0318	59.665
>ENSF00000000384	10	-0.0327	61.9888
>ENSF00000000288	19	-0.033	62.0624
>ENSF00000000462	6	-0.0333	62.0656
>ENSF00000000092	14	-0.0336	59.459
>ENSF00000000648	4	-0.0338	60.4537
>ENSF00000001648	3	-0.0344	86.0117
>ENSF00000003057	3	-0.0345	62.1051
>ENSF00000000187	13	-0.0345	61.8733
>ENSF00000000111	14	-0.0351	64.3736
>ENSF00000002064	2	-0.0354	55.8399
>ENSF00000000452	7	-0.0354	62.1326
>ENSF00000000100	20	-0.0361	61.6181
>ENSF00000000386	9	-0.0362	62.1854
>ENSF00000000001	458	-0.0372	59.9612
>ENSF00000000251	8	-0.0372	62.814
>ENSF00000000521	7	-0.0373	68.6295
>ENSF00000000324	13	-0.0378	62.5196
>ENSF00000000301	14	-0.0382	62.222
>ENSF00000000180	11	-0.0384	62.254
>ENSF00000000515	5	-0.0387	57.3196
>ENSF00000000180	11	-0.0401	62.4183
>ENSF00000000433	8	-0.0404	62.1854
>ENSF00000000270	8	-0.0409	41.2554
>ENSF00000001225	3	-0.0409	58.3162
>ENSF00000000805	6	-0.0411	62.3151
>ENSF00000000392	9	-0.0416	74.3689
>ENSF00000000161	11	-0.0416	61.4199
>ENSF00000000915	4	-0.0417	60.7692
>ENSF00000000434	7	-0.0421	35.2678
>ENSF00000000042	27	-0.0422	63.127
>ENSF00000000161	11	-0.0434	62.7677
>ENSF00000000434	7	-0.0438	62.3441
>ENSF00000000433	8	-0.0439	58.0741
>ENSF00000000098	17	-0.044	62.3511
>ENSF00000000164	18	-0.0443	64.1875
>ENSF00000000075	24	-0.0444	62.2132
>ENSF00000000432	9	-0.0445	76.0003
>ENSF00000000515	5	-0.0446	66.4538
>ENSF00000000434	7	-0.0452	69.8044
>ENSF00000000095	26	-0.0457	61.7446
>ENSF00000000095	26	-0.0457	62.0695
>ENSF00000000100	20	-0.0458	62.4509
>ENSF00000000687	5	-0.046	62.4718
>ENSF00000000923	4	-0.0466	62.4973
>ENSF00000001009	3	-0.0474	64.9753
>ENSF00000000052	22	-0.0479	62.8767
>ENSF00000000240	5	-0.0484	70.9344
>ENSF00000000211	10	-0.0493	62.582
>ENSF00000000177	9	-0.0494	68.1939
>ENSF00000000128	21	-0.0495	62.6071
>ENSF00000000052	22	-0.0498	37.0622
>ENSF00000002219	2	-0.0498	62.5916
>ENSF00000000462	6	-0.05	47.0299
>ENSF00000003057	3	-0.0504	62.4314
>ENSF00000001753	3	-0.0506	65.9738
>ENSF00000000805	6	-0.0507	62.6217
>ENSF00000000129	13	-0.0513	84.0848
>ENSF00000000343	7	-0.0513	62.6428
>ENSF00000000251	8	-0.0516	62.5102
>ENSF00000000177	9	-0.0518	62.6776
>ENSF00000001462	4	-0.0519	65.0329
>ENSF00000000187	13	-0.0519	82.5807
>ENSF00000000610	5	-0.052	55.2504
>ENSF00000000059	17	-0.0521	63.3934
>ENSF00000000161	11	-0.0524	54.8192
>ENSF00000000137	10	-0.0525	62.6773
>ENSF00000000540	8	-0.0526	85.7478
>ENSF00000001410	3	-0.0527	61.6541
>ENSF00000000143	13	-0.0527	62.1852
>ENSF00000000557	8	-0.0529	50.8957
>ENSF00000000171	10	-0.0532	62.7096
>ENSF00000000418	6	-0.0533	62.703
>ENSF00000000312	10	-0.0533	73.3538
>ENSF00000000243	12	-0.0541	64.4364
>ENSF00000000182	10	-0.0544	57.4238
>ENSF00000000280	8	-0.0546	62.794
>ENSF00000000698	4	-0.0552	62.7675
>ENSF00000000098	17	-0.056	73.5874
>ENSF00000000433	8	-0.0565	62.807
>ENSF00000000309	12	-0.0565	62.3193
>ENSF00000002045	4	-0.0565	62.8019
>ENSF00000000434	7	-0.0567	62.8129
>ENSF00000000384	10	-0.057	62.8575
>ENSF00000001898	3	-0.0582	49.3752
>ENSF00000002567	4	-0.0584	62.8466
>ENSF00000000650	4	-0.0588	63.0211
>ENSF00000000075	24	-0.0596	63.2172
>ENSF00000002844	2	-0.0596	62.9063
>ENSF00000000793	5	-0.0596	62.6379
>ENSF00000000574	6	-0.0606	63.1443
>ENSF00000000309	12	-0.061	62.9656
>ENSF00000000944	4	-0.061	62.7497
>ENSF00000000955	7	-0.061	87.1508
>ENSF00000002031	3	-0.0613	60.8872
>ENSF00000000722	5	-0.0613	62.8728
>ENSF00000001818	2	-0.0617	62.973
>ENSF00000001244	2	-0.0627	63.491
>ENSF00000000001	458	-0.0629	64.0329
>ENSF00000000540	8	-0.0631	61.4835
>ENSF00000000187	13	-0.0631	70.1637
>ENSF00000000041	15	-0.0634	53.2998
>ENSF00000000435	9	-0.0638	63.0553
>ENSF00000000540	8	-0.0638	63.1031
>ENSF00000000379	6	-0.0639	59.8272
>ENSF00000000240	5	-0.0641	84.236
>ENSF00000000372	4	-0.0646	64.4208
>ENSF00000000981	3	-0.0659	85.6201
>ENSF00000001345	4	-0.0663	61.0873
>ENSF00000000171	10	-0.0678	73.6746
>ENSF00000000602	8	-0.068	63.7453
>ENSF00000001374	4	-0.0686	63.1647
>ENSF00000000171	10	-0.0693	59.5375
>ENSF00000000042	27	-0.0693	57.5597
>ENSF00000000343	7	-0.0693	63.2173
>ENSF00000001911	2	-0.0697	64.7796
>ENSF00000000251	8	-0.0697	63.6484
>ENSF00000000059	17	-0.0699	62.8032
>ENSF00000000696	4	-0.0702	67.3398
>ENSF00000000095	26	-0.0704	52.6761
>ENSF00000001781	5	-0.0707	67.557
>ENSF00000000433	8	-0.0707	62.4432
>ENSF00000000128	21	-0.0711	44.6732
>ENSF00000003780	2	-0.072	54.614
>ENSF00000000180	11	-0.0721	68.5833
>ENSF00000000089	9	-0.0725	63.6912
>ENSF00000000438	7	-0.0725	63.3205
>ENSF00000000509	9	-0.0729	63.3317
>ENSF00000000092	14	-0.073	62.4438
>ENSF00000001009	3	-0.0732	63.3411
>ENSF00000001197	5	-0.0733	77.1011
>ENSF00000000679	3	-0.0739	56.4791
>ENSF00000000403	10	-0.074	63.8063
>ENSF00000000219	7	-0.0741	63.3835
>ENSF00000000194	14	-0.0742	50.9244
>ENSF00000001297	4	-0.075	63.9439
>ENSF00000000702	5	-0.0753	58.007
>ENSF00000000041	15	-0.0762	63.4387
>ENSF00000000098	17	-0.0769	65.1988
>ENSF00000000075	24	-0.0772	63.6203
>ENSF00000000171	10	-0.0773	59.4132
>ENSF00000000657	6	-0.0774	63.4783
>ENSF00000001531	3	-0.0775	63.4959
>ENSF00000000092	14	-0.0777	48.7008
>ENSF00000000041	15	-0.0777	63.4838
>ENSF00000004521	2	-0.0783	62.8027
>ENSF00000000075	24	-0.0795	77.4825
>ENSF00000001974	3	-0.08	63.0106
>ENSF00000000676	4	-0.0803	63.4904
>ENSF00000000180	11	-0.0807	63.5842
>ENSF00000000646	7	-0.0809	84.7723
>ENSF00000000219	7	-0.081	62.9027
>ENSF00000000098	17	-0.0812	63.5923
>ENSF00000001018	4	-0.0812	63.5271
>ENSF00000000462	6	-0.0815	59.8676
>ENSF00000001197	5	-0.082	63.5723
>ENSF00000000092	14	-0.0827	63.6662
>ENSF00000000301	14	-0.0828	59.7219
>ENSF00000000068	36	-0.0828	63.6442
>ENSF00000000691	5	-0.0829	63.648
>ENSF00000000137	10	-0.0835	59.27
>ENSF00000000001	458	-0.0844	63.7006
>ENSF00000000111	14	-0.0849	63.669
>ENSF00000000243	12	-0.0852	63.5203
>ENSF00000000805	6	-0.0856	79.2106
>ENSF00000000403	10	-0.0858	64.1267
>ENSF00000000433	8	-0.0861	63.7516
>ENSF00000000529	7	-0.0867	62.9728
>ENSF00000000309	12	-0.0868	72.4067
>ENSF00000000224	6	-0.0886	67.0256
>ENSF00000000095	26	-0.0886	35.4602
>ENSF00000002030	3	-0.0888	63.8408
>ENSF00000000646	7	-0.0889	63.9042
>ENSF00000000309	12	-0.0893	63.8573
>ENSF00000001868	2	-0.0894	42.0218
>ENSF00000000117	19	-0.0895	55.0492
>ENSF00000000372	4	-0.09	63.88
>ENSF00000000128	21	-0.0901	61.6133
>ENSF00000000944	4	-0.0905	68.5492
>ENSF00000000433	8	-0.0909	64.5877
>ENSF00000000433	8	-0.0914	63.9153
>ENSF00000000742	5	-0.0917	62.3676
>ENSF00000002542	2	-0.0924	63.9557
>ENSF00000000075	24	-0.0926	59.2729
>ENSF00000000243	12	-0.0927	63.9306
>ENSF00000000128	21	-0.0931	63.9028
>ENSF00000000283	27	-0.0931	50.8454
>ENSF00000000095	26	-0.094	64.0087
>ENSF00000000194	14	-0.0945	64.4519
>ENSF00000000095	26	-0.095	84.457
>ENSF00000000180	11	-0.095	53.8949
>ENSF00000000117	19	-0.0951	64.0148
>ENSF00000000503	8	-0.0962	64.1444
>ENSF00000003585	2	-0.0966	63.5034
>ENSF00000001485	4	-0.0977	64.1275
>ENSF00000001667	3	-0.0984	64.1916
>ENSF00000000494	6	-0.0987	63.4996
>ENSF00000000618	4	-0.0989	77.7409
>ENSF00000000041	15	-0.0992	64.3216
>ENSF00000000001	458	-0.0996	69.5453
>ENSF00000000075	24	-0.0999	66.0696
>ENSF00000001334	6	-0.1002	64.3292
>ENSF00000000171	10	-0.1003	63.9105
>ENSF00000000243	12	-0.1005	61.5992
>ENSF00000000648	4	-0.1011	64.2292
>ENSF00000000442	9	-0.1023	41.072
>ENSF00000000059	17	-0.1026	65.4845
>ENSF00000000462	6	-0.1028	64.2765
>ENSF00000000098	17	-0.1036	66.0876
>ENSF00000000117	19	-0.104	58.4957
>ENSF00000001881	2	-0.1041	64.5247
>ENSF00000000156	10	-0.1042	73.5964
>ENSF00000000776	4	-0.1045	64.3886
>ENSF00000000180	11	-0.1048	55.6633
>ENSF00000000161	11	-0.1052	64.3644
>ENSF00000001335	4	-0.1054	47.5583
>ENSF00000000095	26	-0.1067	64.3993
>ENSF00000000324	13	-0.1073	79.9044
>ENSF00000000092	14	-0.1079	68.3481
>ENSF00000000309	12	-0.1079	64.4505
>ENSF00000000059	17	-0.109	63.3208
>ENSF00000000696	4	-0.1093	64.4989
>ENSF00000000345	5	-0.1096	64.9379
>ENSF00000000497	7	-0.1106	64.5384
>ENSF00000001902	3	-0.1107	81.8999
>ENSF00000000117	19	-0.1108	65.8202
>ENSF00000001211	4	-0.1115	64.3984
>ENSF00000004883	4	-0.1122	65.3026
>ENSF00000000059	17	-0.1138	71.7872
>ENSF00000000243	12	-0.1145	64.5152
>ENSF00000000384	10	-0.1161	64.7119
>ENSF00000000789	4	-0.1169	64.7447
>ENSF00000000161	11	-0.1183	64.7849
>ENSF00000000095	26	-0.1184	64.7885
>ENSF00000000309	12	-0.1195	81.5323
>ENSF00000000161	11	-0.1195	64.8236
>ENSF00000000219	7	-0.1203	64.8499
>ENSF00000000117	19	-0.1204	64.8493
>ENSF00000000177	9	-0.1205	72.6569
>ENSF00000000120	5	-0.1206	72.6607
>ENSF00000000702	5	-0.121	64.3587
>ENSF00000000117	19	-0.1214	64.8847
>ENSF00000000095	26	-0.1216	64.85
>ENSF00000000607	7	-0.1218	64.8868
>ENSF00000003390	2	-0.1219	64.3628
>ENSF00000000304	8	-0.122	78.6602
>ENSF00000000177	9	-0.1222	76.3153
>ENSF00000000669	5	-0.1223	68.2126
>ENSF00000000075	24	-0.1224	64.8455
>ENSF00000001106	2	-0.1227	41.723
>ENSF00000000098	17	-0.1227	64.9269
>ENSF00000000367	5	-0.1229	74.0659
>ENSF00000000283	27	-0.1229	64.9349
>ENSF00000000089	9	-0.1233	72.7451
>ENSF00000000540	8	-0.1235	63.7139
>ENSF00000000117	19	-0.1239	65.437
>ENSF00000000262	9	-0.1241	65.0457
>ENSF00000000052	22	-0.1243	64.9762
>ENSF00000000042	27	-0.1248	64.9923
>ENSF00000000001	458	-0.1251	65.0019
>ENSF00000000001	458	-0.1256	40.0882
>ENSF00000000137	10	-0.1257	65.359
>ENSF00000000089	9	-0.127	64.8667
>ENSF00000000052	22	-0.1278	65.2719
>ENSF00000000095	26	-0.1288	65.1309
>ENSF00000000075	24	-0.1293	63.8757
>ENSF00000000001	458	-0.1298	64.5904
>ENSF00000000171	10	-0.13	64.8744
>ENSF00000001306	3	-0.1302	65.8025
>ENSF00000000662	6	-0.1305	65.2833
>ENSF00000000243	12	-0.1305	63.9134
>ENSF00000001149	4	-0.1306	70.4553
>ENSF00000000092	14	-0.1322	65.2304
>ENSF00000000359	7	-0.1329	65.3783
>ENSF00000000092	14	-0.133	61.1291
>ENSF00000000171	10	-0.1331	63.1469
>ENSF00000000095	26	-0.1331	90.3395
>ENSF00000001166	3	-0.1341	63.7545
>ENSF00000000324	13	-0.1342	65.1759
>ENSF00000000372	4	-0.1358	65.3465
>ENSF00000000510	6	-0.1363	64.2656
>ENSF00000000095	26	-0.1368	65.3756
>ENSF00000000001	458	-0.1369	79.5041
>ENSF00000000052	22	-0.1371	91.3742
>ENSF00000000646	7	-0.1372	65.3904
>ENSF00000000504	6	-0.1373	65.3946
>ENSF00000001061	3	-0.1377	67.8213
>ENSF00000001485	4	-0.1384	63.1603
>ENSF00000000095	26	-0.1386	65.4342
>ENSF00000000651	4	-0.1392	61.2612
>ENSF00000001442	3	-0.1394	69.6869
>ENSF00000000171	10	-0.1398	66.6525
>ENSF00000000041	15	-0.1399	65.5997
>ENSF00000000312	10	-0.1401	65.4844
>ENSF00000000433	8	-0.1402	65.0809
>ENSF00000000372	4	-0.1403	42.2866
>ENSF00000000352	10	-0.1404	72.6366
>ENSF00000000180	11	-0.1406	44.9556
>ENSF00000000243	12	-0.141	50.3379
>ENSF00000001498	3	-0.1414	84.7153
>ENSF00000000098	17	-0.1424	65.5555
>ENSF00000000462	6	-0.1426	65.5589
>ENSF00000000161	11	-0.1428	65.5702
>ENSF00000000309	12	-0.1429	56.1132
>ENSF00000000156	10	-0.1434	65.5719
>ENSF00000000137	10	-0.1435	81.0624
>ENSF00000000260	13	-0.1436	65.4256
>ENSF00000000180	11	-0.1446	65.6632
>ENSF00000000211	10	-0.1447	65.6314
>ENSF00000000128	21	-0.1453	65.594
>ENSF00000000262	9	-0.1467	65.6946
>ENSF00000000128	21	-0.1479	58.3194
>ENSF00000004228	2	-0.1483	64.6267
>ENSF00000002026	2	-0.1509	65.8308
>ENSF00000000177	9	-0.1524	65.7285
>ENSF00000000143	13	-0.1526	66.4776
>ENSF00000000219	7	-0.1529	66.3315
>ENSF00000000111	14	-0.1539	72.1714
>ENSF00000001580	2	-0.1542	82.642
>ENSF00000002030	3	-0.1542	65.9345
>ENSF00000002493	2	-0.1554	65.976
>ENSF00000000397	9	-0.1556	66.0861
>ENSF00000000075	24	-0.1567	66.0119
>ENSF00000000434	7	-0.1568	66.0164
>ENSF00000000155	16	-0.157	59.5373
>ENSF00000000438	7	-0.1573	40.8051
>ENSF00000000171	10	-0.1574	66.0917
>ENSF00000000171	10	-0.1586	71.1097
>ENSF00000000194	14	-0.1587	66.2844
>ENSF00000000433	8	-0.1593	72.8298
>ENSF00000001167	4	-0.16	71.6477
>ENSF00000000180	11	-0.1605	66.1552
>ENSF00000000915	4	-0.1617	65.1004
>ENSF00000001008	4	-0.1626	86.1217
>ENSF00000000260	13	-0.1629	66.2133
>ENSF00000001498	3	-0.1634	66.2278
>ENSF00000001225	3	-0.1638	66.2131
>ENSF00000002519	2	-0.1641	65.4155
>ENSF00000000429	8	-0.1641	65.0141
>ENSF00000001334	6	-0.1653	47.4542
>ENSF00000000095	26	-0.1655	92.9038
>ENSF00000000156	10	-0.1656	66.2987
>ENSF00000000392	9	-0.1661	68.0204
>ENSF00000000155	16	-0.1661	66.3132
>ENSF00000000219	7	-0.1661	81.197
>ENSF00000000243	12	-0.1663	66.3227
>ENSF00000001033	3	-0.1667	66.3358
>ENSF00000000954	7	-0.1668	61.1005
>ENSF00000000137	10	-0.1669	66.3622
>ENSF00000000143	13	-0.1679	65.1821
>ENSF00000000435	9	-0.1679	66.3743
>ENSF00000000095	26	-0.1681	66.3652
>ENSF00000000194	14	-0.1684	66.389
>ENSF00000002584	2	-0.1684	66.5317
>ENSF00000000133	15	-0.1686	66.4034
>ENSF00000000260	13	-0.1697	64.4696
>ENSF00000000433	8	-0.1701	41.8063
>ENSF00000000137	10	-0.1704	66.4524
>ENSF00000000243	12	-0.1704	68.1275
>ENSF00000000128	21	-0.1714	66.4874
>ENSF00000001898	3	-0.1715	77.4339
>ENSF00000000718	5	-0.1737	63.1753
>ENSF00000000128	21	-0.1744	67.6897
>ENSF00000000095	26	-0.1757	66.5728
>ENSF00000000194	14	-0.1763	66.6431
>ENSF00000001258	4	-0.1773	73.4075
>ENSF00000000001	458	-0.1778	66.6904
>ENSF00000000164	18	-0.1782	71.2815
>ENSF00000000462	6	-0.1792	66.7345
>ENSF00000000430	9	-0.1797	66.7503
>ENSF00000000001	458	-0.1808	77.1455
>ENSF00000000637	8	-0.1813	66.5628
>ENSF00000000092	14	-0.1857	70.6514
>ENSF00000001096	3	-0.186	66.9505
>ENSF00000000392	9	-0.186	79.1556
>ENSF00000000095	26	-0.1866	66.9707
>ENSF00000000095	26	-0.1882	67.118
>ENSF00000000075	24	-0.1883	82.4963
>ENSF00000000095	26	-0.1895	72.8514
>ENSF00000000001	458	-0.1895	67.1558
>ENSF00000002618	2	-0.1901	64.2283
>ENSF00000000434	7	-0.1903	67.095
>ENSF00000000095	26	-0.1909	67.0052
>ENSF00000000155	16	-0.1917	67.0468
>ENSF00000000171	10	-0.192	67.1443
>ENSF00000001424	6	-0.1933	67.1844
>ENSF00000000438	7	-0.1941	88.9185
>ENSF00000000751	3	-0.1942	65.393
>ENSF00000000092	14	-0.1981	54.8878
>ENSF00000000243	12	-0.1991	56.046
>ENSF00000000956	3	-0.1994	49.6908
>ENSF00000001789	3	-0.2012	81.9355
>ENSF00000000137	10	-0.204	62.7617
>ENSF00000000161	11	-0.2043	65.7839
>ENSF00000000117	19	-0.206	70.623
>ENSF00000000095	26	-0.206	67.4363
>ENSF00000000301	14	-0.2063	67.609
>ENSF00000000251	8	-0.2068	75.7661
>ENSF00000000384	10	-0.2075	67.6425
>ENSF00000000438	7	-0.2093	67.6985
>ENSF00000000128	21	-0.2095	64.261
>ENSF00000000092	14	-0.2161	70.3304
>ENSF00000000301	14	-0.2163	66.5535
>ENSF00000000180	11	-0.2168	67.7197
>ENSF00000000001	458	-0.2174	84.4533
>ENSF00000000227	9	-0.2179	85.7759
>ENSF00000000438	7	-0.2192	56.2165
>ENSF00000000430	9	-0.2198	66.2128
>ENSF00000000001	458	-0.222	82.0421
>ENSF00000000128	21	-0.2229	68.0488
>ENSF00000000128	21	-0.225	68.1992
>ENSF00000001303	3	-0.2272	67.5839
>ENSF00000000095	26	-0.2307	92.0073
>ENSF00000000117	19	-0.2309	53.6056
>ENSF00000000557	8	-0.2312	41.6353
>ENSF00000000128	21	-0.2312	68.3949
>ENSF00000001563	3	-0.2317	69.0228
>ENSF00000004793	2	-0.2322	88.8478
>ENSF00000000128	21	-0.2323	50.0622
>ENSF00000000553	3	-0.2356	68.5188
>ENSF00000000161	11	-0.2358	67.8739
>ENSF00000000095	26	-0.2364	65.9941
>ENSF00000000219	7	-0.2381	69.284
>ENSF00000000075	24	-0.2445	68.7506
>ENSF00000000095	26	-0.2452	68.8473
>ENSF00000000128	21	-0.2458	68.5181
>ENSF00000000137	10	-0.2466	69.5429
>ENSF00000000682	5	-0.2468	68.8985
>ENSF00000001203	3	-0.2515	52.6554
>ENSF00000000429	8	-0.2526	46.4352
>ENSF00000000128	21	-0.254	79.2026
>ENSF00000001485	4	-0.2565	74.9076
>ENSF00000000001	458	-0.2576	67.4898
>ENSF00000000243	12	-0.2585	69.0594
>ENSF00000002806	3	-0.2616	67.4093
>ENSF00000001258	4	-0.2618	71.793
>ENSF00000000582	7	-0.2666	69.5328
>ENSF00000000980	9	-0.2679	51.659
>ENSF00000000211	10	-0.2688	69.6022
>ENSF00000000262	9	-0.2708	69.4267
>ENSF00000000582	7	-0.2755	69.8085
>ENSF00000000075	24	-0.2786	69.6517
>ENSF00000001062	3	-0.2791	68.9001
>ENSF00000000092	14	-0.2849	70.116
>ENSF00000000137	10	-0.2876	77.6695
>ENSF00000000954	7	-0.2889	82.1214
>ENSF00000000075	24	-0.2895	70.0007
>ENSF00000000143	13	-0.2915	71.9378
>ENSF00000000430	9	-0.2928	70.3697
>ENSF00000000001	458	-0.2933	94.8735
>ENSF00000000052	22	-0.2936	70.4905
>ENSF00000000607	7	-0.2945	70.4249
>ENSF00000000948	4	-0.2992	72.6277
>ENSF00000000095	26	-0.2996	68.1487
>ENSF00000000095	26	-0.3004	70.611
>ENSF00000000095	26	-0.3007	70.6231
>ENSF00000000117	19	-0.3018	88.4592
>ENSF00000001626	3	-0.3032	70.702
>ENSF00000000478	6	-0.3061	70.7986
>ENSF00000001485	4	-0.3085	47.9487
>ENSF00000000095	26	-0.3096	72.5506
>ENSF00000001258	4	-0.313	70.931
>ENSF00000000095	26	-0.3147	70.9986
>ENSF00000000194	14	-0.3209	70.5181
>ENSF00000000095	26	-0.3274	91.1504
>ENSF00000000243	12	-0.3283	71.5048
>ENSF00000000816	6	-0.3304	48.0884
>ENSF00000000682	5	-0.3306	64.3831
>ENSF00000000095	26	-0.3341	70.5021
>ENSF00000003021	2	-0.3372	99.6736
>ENSF00000000266	8	-0.3427	62.3707
>ENSF00000000277	10	-0.3458	75.3098
>ENSF00000000075	24	-0.3481	72.4669
>ENSF00000000075	24	-0.351	72.2283
>ENSF00000001203	3	-0.3521	72.2589
>ENSF00000000092	14	-0.3634	73.5501
>ENSF00000002225	3	-0.3643	72.774
>ENSF00000000340	7	-0.3656	72.3323
>ENSF00000001257	4	-0.3684	71.9342
>ENSF00000001932	2	-0.3745	66.3013
>ENSF00000000128	21	-0.3789	73.1588
>ENSF00000002754	2	-0.3799	65.6342
>ENSF00000001810	2	-0.3912	71.5927
>ENSF00000001139	7	-0.3921	85.5863
>ENSF00000000128	21	-0.3938	73.5993
>ENSF00000000194	14	-0.4138	74.1541
>ENSF00000001548	3	-0.4235	74.6061
>ENSF00000002943	3	-0.4307	74.7815
>ENSF00000001798	2	-0.4514	85.107
>ENSF00000000948	4	-0.4551	75.563
>ENSF00000000266	8	-0.4575	75.6378
>ENSF00000001231	4	-0.4713	76.0449
>ENSF00000000266	8	-0.4777	79.0663
>ENSF00000000711	4	-0.4824	90.3771
>ENSF00000000266	8	-0.5413	78.321
>ENSF00000001378	6	-0.5885	74.9898
>ENSF00000000582	7	-0.6401	90.2361
>ENSF00000001410	3	-0.6417	83.0257
